# Supplementary material for: 6-(Adamantan-1-yl)-3-(3-fluoro­phen­yl)-1,2,4-triazolo[3,4-b][1,3,4]thia­diazole
Source: Acta Crystallogr Sect E Struct Rep Online. 2010 Nov 17;66(Pt 12):o3215–6. doi: 10.1107/S1600536810046428 (PMC3011398; doi:10.1107/S1600536810046428)
Supplement: Supplementary file 1 [file e-66-o3215-sup1.cif]

##############################################################################
###                                                                        ###
###        Electronic paper (Acta Crystallographica Section E)             ###
###                                                                        ###
##############################################################################
#                                                                            #
# This CIF contains the data in a paper accepted for publication in Acta     #
# Crystallographica Section E. It conforms to the requirements of Notes      #
# for Authors for Section E, and has been peer reviewed under the auspices   #
# of the IUCr Commission on Journals.                                        #
#                                                                            #
# Full details of the Crystallographic Information File format               #
# are given in the paper "The Crystallographic Information File (CIF):       #
# a New Standard Archive File for Crystallography" by S. R. Hall, F. H.      #
# Allen and I. D. Brown [Acta Cryst. (1991), A47, 655-685].                  #
#                                                                            #
# The current version of the core CIF dictionary is obtainable from          #
# ftp://ftp.iucr.org/pub/cif_core.dic. The current version number is 2.4.    #
#                                                                            #
# Software is freely available for graphical display of the structure(s) in  #
# this CIF.  For information consult the CIF home page http://www.iucr.org/  #
# cif/home.html                                                              #
#                                                                            #
# This file may be used for bona fide research purposes within the           #
# scientific community so long as proper attribution is given to the journal # 
# article from which it was obtained.                                        #
#                                                                            #
##############################################################################
                                             
data_I
_audit_creation_method     SHELXL-97
_chemical_name_systematic
;
6-(Adamantan-1-yl)-3-(3-fluorophenyl)-1,2,4-
triazolo[3,4-<i>b</i>][1,3,4]thiadiazole
;
_chemical_name_common     ?
_chemical_formula_moiety     'C19 H19 F N4 S'
_chemical_formula_sum     'C19 H19 F N4 S'
_chemical_formula_iupac     'C19 H19 F N4 S'
_chemical_formula_weight     354.44
_chemical_melting_point     ?
_symmetry_cell_setting     monoclinic
_symmetry_space_group_name_h-m     'P 21/m'
_symmetry_space_group_name_Hall     '-P 2yb'
loop_
    _symmetry_equiv_pos_site_id
    _symmetry_equiv_pos_as_xyz
    1 x,y,z
    2 -x,1/2+y,-z
    3 -x,-y,-z
    4 x,1/2-y,z
_cell_length_a     11.6385(16)
_cell_length_b     6.6555(5)
_cell_length_c     11.6634(16)
_cell_angle_alpha     90.00
_cell_angle_beta     117.379(14)
_cell_angle_gamma     90.00
_cell_volume     802.25(17)
_cell_formula_units_Z     2
_cell_measurement_reflns_used     4261
_cell_measurement_theta_min     3.05
_cell_measurement_theta_max     25.95
_cell_measurement_temperature     173(2)
_exptl_crystal_description     plate
_exptl_crystal_colour     colourless
_exptl_crystal_size_max     0.34
_exptl_crystal_size_mid     0.30
_exptl_crystal_size_min     0.11
_exptl_crystal_density_diffrn     1.467
_exptl_crystal_density_meas     ?
_exptl_crystal_density_method     'not measured'
_exptl_crystal_F_000     372
_exptl_absorpt_coefficient_mu     0.222
_exptl_absorpt_correction_type     none
_exptl_absorpt_process_details     ?
_exptl_absorpt_correction_T_min     ?
_exptl_absorpt_correction_T_max     ?
_exptl_special_details
;
;
_diffrn_ambient_temperature     173(2)
_diffrn_radiation_type     MoK\a
_diffrn_radiation_wavelength     0.71073
_diffrn_radiation_source     'fine-focus sealed tube'
_diffrn_radiation_monochromator     graphite
_diffrn_measurement_device_type     'Stoe IPDS-2'
_diffrn_measurement_method     '\f and \w'
_diffrn_detector_area_resol_mean     ?
_diffrn_reflns_number     6164
_diffrn_reflns_av_R_equivalents     0.0310
_diffrn_reflns_av_sigmaI/netI     0.0367
_diffrn_reflns_theta_min     3.36
_diffrn_reflns_theta_max     26.14
_diffrn_reflns_theta_full     26.14
_diffrn_measured_fraction_theta_max     0.980
_diffrn_measured_fraction_theta_full     0.980
_diffrn_reflns_limit_h_min     -14
_diffrn_reflns_limit_h_max     14
_diffrn_reflns_limit_k_min     -7
_diffrn_reflns_limit_k_max     8
_diffrn_reflns_limit_l_min     -14
_diffrn_reflns_limit_l_max     14
_diffrn_standards_number     0
_diffrn_standards_interval_time     ?
_diffrn_standards_decay_%     0
_refine_special_details
;
Refinement of <i>F</i>^2^ against ALL reflections. The weighted <i>R</i>-factor
<i>wR</i> and goodness of fit <i>S</i> are based on <i>F</i>^2^, conventional
<i>R</i>-factors <i>R</i> are based on <i>F</i>, with <i>F</i> set to zero for
negative <i>F</i>^2^. The threshold expression of <i>F</i>^2^ >
\s(<i>F</i>^2^) is used only for calculating <i>R</i>-factors(gt) <i>etc</i>.
and is not relevant to the choice of reflections for refinement.
<i>R</i>-factors based on <i>F</i>^2^ are statistically about twice as large
as those based on <i>F</i>, and <i>R</i>- factors based on ALL data will be
even larger.
;
_reflns_number_total     1708
_reflns_number_gt     1223
_reflns_threshold_expression     I>2\s(I)
_refine_ls_structure_factor_coef     Fsqd
_refine_ls_matrix_type     full
_refine_ls_R_factor_all     0.0481
_refine_ls_R_factor_gt     0.0300
_refine_ls_wR_factor_gt     0.0693
_refine_ls_wR_factor_ref     0.0736
_refine_ls_goodness_of_fit_ref     0.952
_refine_ls_restrained_S_all     0.954
_refine_ls_number_reflns     1708
_refine_ls_number_parameters     154
_refine_ls_number_restraints     4
_refine_ls_hydrogen_treatment     mixed
_refine_ls_weighting_scheme     calc
_refine_ls_weighting_details
                 'calc w=1/[\s^2^(Fo^2^)+(0.0449P)^2^] where P=(Fo^2^+2Fc^2^)/3'
_atom_sites_solution_hydrogens     geom
_atom_sites_solution_primary     direct
_atom_sites_solution_secondary     difmap
_refine_ls_shift/su_max     0.001
_refine_ls_shift/su_mean     0.000
_refine_diff_density_max     0.203
_refine_diff_density_min     -0.264
_refine_ls_extinction_method     none
_refine_ls_extinction_coef     ?
loop_
    _atom_type_symbol
    _atom_type_description
    _atom_type_scat_dispersion_real
    _atom_type_scat_dispersion_imag
    _atom_type_scat_source
    'C' 'C' 0.0033 0.0016
                         'International Tables Vol C Tables 4.2.6.8 and 6.1.1.4'
    'H' 'H' 0.0000 0.0000
                         'International Tables Vol C Tables 4.2.6.8 and 6.1.1.4'
    'F' 'F' 0.0171 0.0103
                         'International Tables Vol C Tables 4.2.6.8 and 6.1.1.4'
    'N' 'N' 0.0061 0.0033
                         'International Tables Vol C Tables 4.2.6.8 and 6.1.1.4'
    'S' 'S' 0.1246 0.1234
                         'International Tables Vol C Tables 4.2.6.8 and 6.1.1.4'
_computing_data_collection     'X-AREA (Stoe & Cie, 2006)'
_computing_cell_refinement     'X-AREA (Stoe & Cie, 2006)'
_computing_data_reduction     'X-RED32 (Stoe & Cie, 2006)'
_computing_structure_solution     'SHELXS97 (Sheldrick, 2008)'
_computing_structure_refinement     'SHELXL97 (Sheldrick, 2008)'
_computing_molecular_graphics
           'PLATON (Spek, 2009) and <i>Mercury</i> (Macrae <i>et al.</i>, 2006)'
_computing_publication_material
   'SHELXL97 (Sheldrick, 2008), PLATON (Spek, 2009) and publcif (Westrip, 2010)'
loop_
    _atom_site_type_symbol
    _atom_site_label
    _atom_site_fract_x
    _atom_site_fract_y
    _atom_site_fract_z
    _atom_site_U_iso_or_equiv
    _atom_site_thermal_displace_type
    _atom_site_calc_flag
    _atom_site_refinement_flags
    _atom_site_occupancy
    S S1 0.42509(5) 0.75000 0.98501(5) 0.0307(2) Uani . . 1.000
    F F1A -0.2195(2) 0.75000 1.1429(2) 0.0500(6) Uani . . 0.900
    N N1 0.17319(15) 0.75000 0.85412(15) 0.0251(5) Uani . . 1.000
    N N2 0.20898(15) 0.75000 0.98446(16) 0.0243(5) Uani . . 1.000
    N N3 0.35605(17) 0.75000 1.18934(17) 0.0325(6) Uani . . 1.000
    N N4 0.23242(17) 0.75000 1.18047(16) 0.0311(6) Uani . . 1.000
    C C1 0.27709(18) 0.75000 0.84027(19) 0.0249(6) Uani . . 1.000
    C C2 0.33636(19) 0.75000 1.06956(19) 0.0268(6) Uani . . 1.000
    C C3 0.14499(19) 0.75000 1.05806(19) 0.0257(6) Uani . . 1.000
    C C4 0.00535(19) 0.75000 1.0101(2) 0.0248(6) Uani . . 1.000
    C C5 -0.0419(2) 0.75000 1.1000(2) 0.0318(7) Uani . . 1.000
    C C6 -0.1732(2) 0.75000 1.0556(2) 0.0342(7) Uani . . 1.000
    C C7 -0.2599(2) 0.75000 0.9272(2) 0.0378(8) Uani . . 1.000
    C C8 -0.2117(2) 0.75000 0.8390(2) 0.0367(8) Uani . . 1.000
    C C9 -0.08020(19) 0.75000 0.8790(2) 0.0299(7) Uani . . 1.000
    C C10 0.27522(18) 0.75000 0.71113(18) 0.0254(6) Uani . . 1.000
    C C11 0.34448(16) 0.9374(3) 0.69694(15) 0.0362(5) Uani . . 1.000
    C C12 0.34071(17) 0.9366(3) 0.56371(15) 0.0413(6) Uani . . 1.000
    C C13 0.20148(17) 0.9360(3) 0.45854(15) 0.0428(6) Uani . . 1.000
    C C14 0.1337(2) 0.75000 0.4720(2) 0.0382(8) Uani . . 1.000
    C C15 0.1355(2) 0.75000 0.6040(2) 0.0368(7) Uani . . 1.000
    C C16 0.4093(2) 0.75000 0.5501(2) 0.0441(9) Uani . . 1.000
    F F1B -0.2859(18) 0.75000 0.7166(11) 0.052(5) Uani . . 0.100
    H H7 -0.3504(11) 0.75000 0.902(2) 0.0450 Uiso . . 1.000
    H H8A -0.276(4) 0.75000 0.7516(18) 0.0440 Uiso . . 0.900
    H H9 -0.04830 0.75000 0.81730 0.0360 Uiso calc . 1.000
    H H11A 0.30140 1.05980 0.70660 0.0440 Uiso calc R 1.000
    H H11B 0.43540 0.93830 0.76530 0.0440 Uiso calc R 1.000
    H H12 0.38550 1.05930 0.55460 0.0490 Uiso calc R 1.000
    H H5 0.01550 0.75000 1.19000 0.0380 Uiso calc . 1.000
    H H13B 0.19930 0.93710 0.37270 0.0510 Uiso calc R 1.000
    H H14 0.04200 0.75000 0.40260 0.0460 Uiso calc . 1.000
    H H15A 0.08990 0.87050 0.61220 0.0440 Uiso calc . 0.500
    H H15B 0.08990 0.62950 0.61220 0.0440 Uiso calc . 0.500
    H H16A 0.40810 0.75000 0.46460 0.0530 Uiso calc . 1.000
    H H16B 0.50060 0.75000 0.61760 0.0530 Uiso calc . 1.000
    H H13A 0.15650 1.05780 0.46590 0.0510 Uiso calc R 1.000
    H H6B -0.21(3) 0.75000 1.11(2) 0.0410 Uiso . . 0.100
loop_
    _atom_site_aniso_label
    _atom_site_aniso_U_11
    _atom_site_aniso_U_22
    _atom_site_aniso_U_33
    _atom_site_aniso_U_12
    _atom_site_aniso_U_13
    _atom_site_aniso_U_23
    S1 0.0210(3) 0.0411(4) 0.0298(3) 0.0000 0.0116(2) 0.0000
    F1A 0.0514(10) 0.0583(11) 0.0639(12) 0.0000 0.0467(9) 0.0000
    N1 0.0251(8) 0.0263(10) 0.0252(8) 0.0000 0.0128(7) 0.0000
    N2 0.0218(8) 0.0275(9) 0.0245(8) 0.0000 0.0115(6) 0.0000
    N3 0.0268(9) 0.0403(12) 0.0291(9) 0.0000 0.0118(7) 0.0000
    N4 0.0285(9) 0.0371(12) 0.0285(9) 0.0000 0.0139(7) 0.0000
    C1 0.0219(9) 0.0230(11) 0.0301(10) 0.0000 0.0123(8) 0.0000
    C2 0.0207(9) 0.0285(12) 0.0289(10) 0.0000 0.0095(8) 0.0000
    C3 0.0283(10) 0.0249(12) 0.0269(10) 0.0000 0.0153(9) 0.0000
    C4 0.0260(10) 0.0206(11) 0.0320(10) 0.0000 0.0169(9) 0.0000
    C5 0.0344(12) 0.0298(13) 0.0361(11) 0.0000 0.0205(9) 0.0000
    C6 0.0368(12) 0.0282(12) 0.0520(14) 0.0000 0.0329(11) 0.0000
    C7 0.0270(11) 0.0337(14) 0.0581(15) 0.0000 0.0243(11) 0.0000
    C8 0.0254(11) 0.0401(15) 0.0414(13) 0.0000 0.0126(10) 0.0000
    C9 0.0256(10) 0.0336(13) 0.0326(11) 0.0000 0.0153(9) 0.0000
    C10 0.0217(10) 0.0288(12) 0.0276(10) 0.0000 0.0131(8) 0.0000
    C11 0.0436(9) 0.0339(10) 0.0359(8) -0.0108(7) 0.0223(7) -0.0049(7)
    C12 0.0535(10) 0.0393(10) 0.0405(9) -0.0168(8) 0.0298(8) -0.0033(7)
    C13 0.0565(11) 0.0416(11) 0.0355(8) 0.0138(8) 0.0257(8) 0.0081(7)
    C14 0.0291(11) 0.0576(17) 0.0279(11) 0.0000 0.0132(9) 0.0000
    C15 0.0232(10) 0.0586(17) 0.0290(10) 0.0000 0.0123(9) 0.0000
    C16 0.0313(12) 0.073(2) 0.0357(12) 0.0000 0.0220(10) 0.0000
    F1B 0.030(7) 0.084(12) 0.031(7) 0.0000 0.006(7) 0.0000
_geom_special_details
;
Bond distances, angles <i>etc</i>. have been calculated using the rounded
fractional coordinates. All su's are estimated from the variances of the
(full) variance-covariance matrix. The cell e.s.d.'s are taken into account in
the estimation of distances, angles and torsion angles
;
loop_
    _geom_bond_atom_site_label_1
    _geom_bond_atom_site_label_2
    _geom_bond_site_symmetry_1
    _geom_bond_site_symmetry_2
    _geom_bond_distance
    _geom_bond_publ_flag
    S1 C1 . . 1.773(2) no
    S1 C2 . . 1.725(2) no
    F1A C6 . . 1.353(3) no
    F1B C8 . . 1.285(12) no
    N1 N2 . . 1.379(2) no
    N1 C1 . . 1.292(3) no
    N2 C3 . . 1.371(3) no
    N2 C2 . . 1.353(3) no
    N3 N4 . . 1.394(3) no
    N3 C2 . . 1.308(3) no
    N4 C3 . . 1.318(3) no
    C1 C10 . . 1.496(3) no
    C3 C4 . . 1.455(3) no
    C4 C9 . . 1.389(3) no
    C4 C5 . . 1.390(3) no
    C5 C6 . . 1.370(4) no
    C6 C7 . . 1.368(3) no
    C7 C8 . . 1.380(3) no
    C8 C9 . . 1.380(4) no
    C10 C11 . . 1.535(2) no
    C10 C11 . 4_565 1.535(2) no
    C10 C15 . . 1.529(3) no
    C11 C12 . . 1.534(2) no
    C12 C13 . . 1.517(3) no
    C12 C16 . . 1.524(3) no
    C13 C14 . . 1.514(3) no
    C14 C15 . . 1.530(3) no
    C5 H5 . . 0.9500 no
    C6 H6B . . 0.9(3) no
    C7 H7 . . 0.955(17) no
    C8 H8A . . 0.95(2) no
    C9 H9 . . 0.9500 no
    C11 H11A . . 0.9900 no
    C11 H11B . . 0.9900 no
    C12 H12 . . 1.0000 no
    C13 H13A . . 0.9900 no
    C13 H13B . . 0.9900 no
    C14 H14 . . 1.0000 no
    C15 H15A . . 0.9900 no
    C15 H15B . . 0.9900 no
    C16 H16A . . 0.9900 no
    C16 H16B . . 0.9900 no
loop_
    _geom_angle_atom_site_label_1
    _geom_angle_atom_site_label_2
    _geom_angle_atom_site_label_3
    _geom_angle_site_symmetry_1
    _geom_angle_site_symmetry_2
    _geom_angle_site_symmetry_3
    _geom_angle
    _geom_angle_publ_flag
    C1 S1 C2 . . . 88.25(11) no
    N2 N1 C1 . . . 108.20(17) no
    N1 N2 C2 . . . 118.84(18) no
    N1 N2 C3 . . . 135.60(19) no
    C2 N2 C3 . . . 105.56(17) no
    N4 N3 C2 . . . 104.65(18) no
    N3 N4 C3 . . . 109.67(18) no
    S1 C1 N1 . . . 115.88(15) no
    S1 C1 C10 . . . 121.10(17) no
    N1 C1 C10 . . . 123.02(19) no
    S1 C2 N2 . . . 108.83(15) no
    S1 C2 N3 . . . 138.93(19) no
    N2 C2 N3 . . . 112.2(2) no
    N2 C3 N4 . . . 107.9(2) no
    N2 C3 C4 . . . 126.26(18) no
    N4 C3 C4 . . . 125.9(2) no
    C3 C4 C5 . . . 117.99(19) no
    C3 C4 C9 . . . 122.1(2) no
    C5 C4 C9 . . . 119.9(2) no
    C4 C5 C6 . . . 118.3(2) no
    F1A C6 C5 . . . 118.5(2) no
    F1A C6 C7 . . . 118.4(2) no
    C5 C6 C7 . . . 123.2(2) no
    C6 C7 C8 . . . 117.9(2) no
    C7 C8 C9 . . . 121.1(2) no
    F1B C8 C7 . . . 122.2(10) no
    F1B C8 C9 . . . 116.8(10) no
    C4 C9 C8 . . . 119.6(2) no
    C1 C10 C11 . . . 110.08(11) no
    C1 C10 C15 . . . 109.90(19) no
    C1 C10 C11 . . 4_565 110.08(11) no
    C11 C10 C15 . . . 109.02(11) no
    C11 C10 C11 . . 4_565 108.71(18) no
    C11 C10 C15 4_565 . . 109.02(11) no
    C10 C11 C12 . . . 109.55(15) no
    C11 C12 C13 . . . 109.96(17) no
    C11 C12 C16 . . . 109.64(15) no
    C13 C12 C16 . . . 109.24(16) no
    C12 C13 C14 . . . 109.39(16) no
    C13 C14 C15 . . . 109.73(12) no
    C13 C14 C13 . . 4_565 109.66(19) no
    C13 C14 C15 4_565 . . 109.73(12) no
    C10 C15 C14 . . . 109.9(2) no
    C12 C16 C12 . . 4_565 109.20(19) no
    C4 C5 H5 . . . 121.00 no
    C6 C5 H5 . . . 121.00 no
    C5 C6 H6B . . . 122.00 no
    C7 C6 H6B . . . 115.00 no
    C6 C7 H7 . . . 119.4(13) no
    C8 C7 H7 . . . 122.7(13) no
    C7 C8 H8A . . . 114(3) no
    C9 C8 H8A . . . 125(3) no
    C4 C9 H9 . . . 120.00 no
    C8 C9 H9 . . . 120.00 no
    C10 C11 H11A . . . 110.00 no
    C10 C11 H11B . . . 110.00 no
    C12 C11 H11A . . . 110.00 no
    C12 C11 H11B . . . 110.00 no
    H11A C11 H11B . . . 108.00 no
    C11 C12 H12 . . . 109.00 no
    C13 C12 H12 . . . 109.00 no
    C16 C12 H12 . . . 109.00 no
    C12 C13 H13A . . . 110.00 no
    C12 C13 H13B . . . 110.00 no
    C14 C13 H13A . . . 110.00 no
    C14 C13 H13B . . . 110.00 no
    H13A C13 H13B . . . 108.00 no
    C13 C14 H14 . . . 109.00 no
    C15 C14 H14 . . . 109.00 no
    C13 C14 H14 4_565 . . 109.00 no
    C10 C15 H15A . . . 110.00 no
    C10 C15 H15B . . . 110.00 no
    C14 C15 H15A . . . 110.00 no
    C14 C15 H15B . . . 110.00 no
    H15A C15 H15B . . . 108.00 no
    C12 C16 H16A . . . 110.00 no
    C12 C16 H16B . . . 110.00 no
    H16A C16 H16B . . . 108.00 no
    C12 C16 H16A 4_565 . . 110.00 no
    C12 C16 H16B 4_565 . . 110.00 no
loop_
    _geom_torsion_atom_site_label_1
    _geom_torsion_atom_site_label_2
    _geom_torsion_atom_site_label_3
    _geom_torsion_atom_site_label_4
    _geom_torsion_site_symmetry_1
    _geom_torsion_site_symmetry_2
    _geom_torsion_site_symmetry_3
    _geom_torsion_site_symmetry_4
    _geom_torsion
    _geom_torsion_publ_flag
    C2 S1 C1 N1 . . . . 0.000(10)
                                no
    C2 S1 C1 C10 . . . . 180.000(10)
                                   no
    C1 S1 C2 N2 . . . . 0.000(10)
                                no
    C1 S1 C2 N3 . . . . -180.000(10)
                                   no
    C1 N1 N2 C2 . . . . 0.000(10)
                                no
    C1 N1 N2 C3 . . . . 180.000(10)
                                  no
    N2 N1 C1 S1 . . . . 0.000(10)
                                no
    N2 N1 C1 C10 . . . . 180.000(10)
                                   no
    N1 N2 C3 C4 . . . . 0.000(10)
                                no
    C3 N2 C2 N3 . . . . 0.000(10)
                                no
    N1 N2 C2 S1 . . . . 0.000(10)
                                no
    C3 N2 C2 S1 . . . . 180.000(10)
                                  no
    N1 N2 C3 N4 . . . . -180.000(10)
                                   no
    C2 N2 C3 C4 . . . . 180.000(10)
                                  no
    C2 N2 C3 N4 . . . . 0.000(10)
                                no
    N1 N2 C2 N3 . . . . 180.000(10)
                                  no
    N4 N3 C2 S1 . . . . 180.000(10)
                                  no
    N4 N3 C2 N2 . . . . 0.000(10)
                                no
    C2 N3 N4 C3 . . . . 0.000(10)
                                no
    N3 N4 C3 C4 . . . . -180.000(10)
                                   no
    N3 N4 C3 N2 . . . . 0.000(10)
                                no
    N1 C1 C10 C11 . . . . 120.09(13) no
    N1 C1 C10 C15 . . . . 0.000(10)
                                  no
    S1 C1 C10 C15 . . . . 180.000(10)
                                    no
    S1 C1 C10 C11 . . . . -59.91(13) no
    N2 C3 C4 C5 . . . . 180.000(10)
                                  no
    N2 C3 C4 C9 . . . . 0.000(10)
                                no
    N4 C3 C4 C5 . . . . 0.000(10)
                                no
    N4 C3 C4 C9 . . . . 180.000(10)
                                  no
    C3 C4 C5 C6 . . . . 180.000(10)
                                  no
    C9 C4 C5 C6 . . . . 0.000(10)
                                no
    C3 C4 C9 C8 . . . . 180.000(10)
                                  no
    C5 C4 C9 C8 . . . . 0.000(10)
                                no
    C4 C5 C6 F1A . . . . 180.000(10)
                                   no
    C4 C5 C6 C7 . . . . 0.000(10)
                                no
    F1A C6 C7 C8 . . . . 180.000(10)
                                   no
    C5 C6 C7 C8 . . . . 0.000(10)
                                no
    C6 C7 C8 C9 . . . . 0.000(10)
                                no
    C7 C8 C9 C4 . . . . 0.000(10)
                                no
    C1 C10 C11 C12 . . . . -179.45(16) no
    C15 C10 C11 C12 . . . . -58.8(2) no
    C11 C10 C11 C12 4_565 . . . 59.90(19) no
    C1 C10 C15 C14 . . . . 180.000(10)
                                     no
    C11 C10 C15 C14 . . . . 59.27(12) no
    C10 C11 C12 C13 . . . . 59.6(2) no
    C10 C11 C12 C16 . . . . -60.5(2) no
    C11 C12 C13 C14 . . . . -60.1(2) no
    C16 C12 C13 C14 . . . . 60.2(2) no
    C11 C12 C16 C12 . . . 4_565 60.3(2) no
    C13 C12 C16 C12 . . . 4_565 -60.27(19) no
    C12 C13 C14 C15 . . . . 60.2(2) no
    C12 C13 C14 C13 . . . 4_565 -60.4(2) no
    C13 C14 C15 C10 . . . . -60.28(14) no
loop_
    _geom_hbond_atom_site_label_D
    _geom_hbond_atom_site_label_H
    _geom_hbond_atom_site_label_A
    _geom_hbond_site_symmetry_A
    _geom_hbond_distance_DH
    _geom_hbond_distance_HA
    _geom_hbond_distance_DA
    _geom_hbond_angle_DHA
    C11 H11A F1A 2_557 0.99 2.67 3.526(3) 145
data_global
_journal_date_recd_electronic     2010-11-04
_journal_date_accepted     2010-11-10
_journal_name_full     'Acta Crystallographica, Section E'
_journal_year     2010
_journal_volume     66
_journal_issue     12
_journal_page_first     o3215
_journal_page_last     o3216
_journal_paper_category     QO
_journal_coeditor_code     KP2286
_publ_contact_author_name
;
'Hameed, Shahid'
;
_publ_contact_author_address
;
Department of Chemistry
Quaid-i-Azam University
Islamabad-45320
Pakistan
;
_publ_contact_author_email     'shameed@qau.edu.pk'
_publ_contact_author_fax     '+92 51 9064 2241'
_publ_contact_author_phone     '+92 51 9064 2133'
_publ_section_title
;\
6-(Adamantan-1-yl)-3-(3-fluorophenyl)-1,2,4-triazolo[3,4-<i>b</i>][1,3,4]\
thiadiazole
;
loop_
    _publ_author_name
    _publ_author_address
    'Khan, Mahmood-ul-Hassan'
;
Department of Chemistry
Quaid-i-Azam University
Islamabad 45320
Pakistan
;
    'Hameed, Shahid'
;
Department of Chemistry
Quaid-i-Azam University
Islamabad 45320
Pakistan
;
    'Akhtar, Tashfeen'
;
Department of Chemistry
Quaid-i-Azam University
Islamabad 45320
Pakistan
;
    'Stoeckli-Evans, Helen'
;
Institute of Physics
University of Neuch\^atel
rue Emile-Argand 11
CH-2009 Neuch\^atel
Switzerland
;
