# Supplementary material for: 6-(Adamantan-1-yl)-3-(3-fluoro­phen­yl)-1,2,4-triazolo[3,4-b][1,3,4]thia­diazole
Source: Acta Crystallogr Sect E Struct Rep Online. 2010 Nov 17;66(Pt 12):o3215–6. doi: 10.1107/S1600536810046428 (PMC3011398; doi:10.1107/S1600536810046428)
Supplement: Supplementary file 2 [file e-66-o3215-Isup2.hkl]

# 
# h,k,l, Fc-squared, Fo-squared, sigma(Fo-squared) and status flag 
# 
data_I
_shelx_title ' MFAD  IPDS -100DEGC NEW: P21/M' 
_shelx_refln_list_code          4 
_shelx_F_calc_maximum       73.59 
_exptl_crystal_F_000       372.00 
_reflns_d_resolution_high  0.8067 
 
loop_ 
 _symmetry_equiv_pos_as_xyz 
 'x, y, z' 
 '-x, y+1/2, -z' 
 '-x, -y, -z' 
 'x, -y-1/2, z' 
 
_cell_length_a    11.6385 
_cell_length_b     6.6555 
_cell_length_c    11.6634 
_cell_angle_alpha  90.000 
_cell_angle_beta  117.379 
_cell_angle_gamma  90.000 
 
_shelx_F_squared_multiplier     1.000 
 
loop_ 
 _refln_index_h 
 _refln_index_k 
 _refln_index_l 
 _refln_F_squared_calc 
 _refln_F_squared_meas 
 _refln_F_squared_sigma 
 _refln_observed_status 
   3   0   0        5.46        3.34      6.14 o 
   4   0   0      156.23      147.40      7.04 o 
   5   0   0     1571.40     1553.75     33.12 o 
   6   0   0        7.79       15.33      4.83 o 
   7   0   0        0.03       -0.55      5.15 o 
   8   0   0       79.68       84.22      5.43 o 
   9   0   0      172.17      170.92      5.13 o 
  10   0   0       35.07       35.75      5.18 o 
  11   0   0       11.75        7.17      5.10 o 
  12   0   0       58.67       66.97      5.46 o 
   2   1   0     1801.77     1690.08     17.54 o 
   3   1   0     1003.30      929.66      7.77 o 
   4   1   0      681.98      652.35      7.20 o 
   5   1   0      464.44      518.12      9.85 o 
   6   1   0      187.57      179.19      4.14 o 
   7   1   0        1.35        2.32      3.65 o 
   8   1   0      109.55      116.36      4.00 o 
   9   1   0        0.15        3.12      3.56 o 
  10   1   0      208.83      186.96      3.85 o 
  11   1   0       91.61       97.14      3.40 o 
  12   1   0       44.22       42.76      3.87 o 
   1   2   0      607.27      627.29      8.11 o 
   2   2   0      369.26      356.89      6.65 o 
   3   2   0      585.70      562.77      6.97 o 
   4   2   0      120.84      125.84      4.60 o 
   5   2   0      623.24      625.78      6.08 o 
   6   2   0      406.57      374.26      5.14 o 
   7   2   0      383.29      369.09      4.73 o 
   8   2   0        0.97        2.48      3.65 o 
   9   2   0        0.01       -0.80      3.33 o 
  10   2   0        4.02        2.20      3.31 o 
  11   2   0       13.36       13.31      3.16 o 
  12   2   0       23.29       20.28      4.10 o 
   1   3   0       87.72       81.03      6.16 o 
   2   3   0      140.87      123.22      4.78 o 
   3   3   0      365.17      342.46      6.30 o 
   4   3   0      434.93      421.70      5.45 o 
   5   3   0        0.08        3.10      3.68 o 
   6   3   0      499.47      472.26      4.97 o 
   7   3   0       94.53       96.50      4.32 o 
   8   3   0      445.20      426.79      4.95 o 
   9   3   0        1.44        4.17      3.90 o 
  10   3   0       91.84       93.69      3.91 o 
  11   3   0       22.93       18.97      3.76 o 
   1   4   0       23.69       32.38      5.01 o 
   2   4   0      399.22      404.96      6.54 o 
   3   4   0       53.84       53.14      3.68 o 
   4   4   0       19.29       16.96      4.09 o 
   5   4   0      268.09      260.18      5.65 o 
   6   4   0       48.56       55.30      4.23 o 
   7   4   0      108.89      114.08      4.08 o 
   8   4   0       18.78       21.02      3.98 o 
   9   4   0       19.79       20.98      3.40 o 
  10   4   0        5.17        3.03      3.40 o 
  11   4   0       12.69        8.95      4.52 o 
   1   5   0      921.32      923.46      8.41 o 
   2   5   0      352.84      344.54      6.45 o 
   3   5   0       51.07       50.03      4.72 o 
   4   5   0       83.30       81.68      4.00 o 
   5   5   0      113.55      114.19      3.65 o 
   6   5   0       18.97       20.45      4.03 o 
   7   5   0        9.87        6.95      3.63 o 
   8   5   0        1.92        2.21      3.57 o 
   9   5   0        0.09        0.33      4.03 o 
  10   5   0       98.59       96.42      4.25 o 
   0   6   0     3268.83     3209.72    109.42 o 
   1   6   0        0.04        0.16      5.23 o 
   2   6   0      171.85      173.82      6.27 o 
   3   6   0        0.93        2.45      4.36 o 
   4   6   0        3.73        2.71      4.38 o 
   5   6   0      143.04      143.03      5.09 o 
   6   6   0        0.58       -0.23      3.92 o 
   7   6   0        4.28        5.25      3.65 o 
   8   6   0        7.48        4.79      4.12 o 
   1   7   0       62.27       51.46     10.23 o 
   2   7   0       29.12       31.81      6.08 o 
   3   7   0       22.41       24.40      4.79 o 
   4   7   0       55.23       54.65      5.07 o 
   5   7   0        3.00        1.46      4.03 o 
   6   7   0       27.20       23.63      4.66 o 
 -13   0   1       17.17       11.28      6.37 o 
 -12   0   1       24.97       22.12      4.55 o 
 -11   0   1        8.43        6.94      5.07 o 
 -10   0   1        1.03        1.14      5.05 o 
  -9   0   1       31.09       33.11      4.59 o 
  -8   0   1      539.49      514.27      6.44 o 
  -7   0   1        0.84        4.23      4.47 o 
  -6   0   1       61.84       53.96      5.23 o 
  -5   0   1     1192.26     1208.24     32.96 o 
  -4   0   1      946.96      897.44      9.54 o 
  -3   0   1      120.89      113.88      7.59 o 
  -2   0   1      671.37      606.42     12.73 o 
   1   0   1     1534.18     1540.47     24.74 o 
   2   0   1      206.84      184.61      8.22 o 
   3   0   1        6.20        5.14      6.33 o 
   4   0   1      918.16      947.17     25.17 o 
   5   0   1      308.32      313.07     13.36 o 
   6   0   1      532.07      540.13      9.57 o 
   7   0   1      220.74      206.72      7.00 o 
   8   0   1        0.72        5.26      5.04 o 
   9   0   1        9.40       10.95      4.35 o 
  10   0   1        8.26        4.99      4.40 o 
  11   0   1        0.28       -2.65      6.28 o 
  12   0   1      156.54      147.22     16.68 o 
 -13   1   1       20.28       10.72      4.21 o 
 -12   1   1       54.06       51.87      3.80 o 
 -11   1   1        0.24        0.34      3.31 o 
 -10   1   1      195.27      186.45      4.44 o 
  -9   1   1      377.19      388.84      4.25 o 
  -8   1   1        0.14       -3.54      4.03 o 
  -7   1   1      374.01      362.36      4.53 o 
  -6   1   1      210.06      204.21      4.98 o 
  -5   1   1      195.90      232.97      5.49 o 
  -4   1   1      440.12      382.29      5.50 o 
  -3   1   1       16.46       12.07      5.28 o 
  -2   1   1     2264.49     2067.56     30.09 o 
  -1   1   1      428.31      405.62      8.86 o 
   0   1   1      431.87      407.74     11.65 o 
   1   1   1       57.61       58.32      6.57 o 
   2   1   1      784.18      737.45      9.97 o 
   3   1   1       60.54       41.06      4.27 o 
   4   1   1      256.61      248.97      5.52 o 
   5   1   1      285.10      273.10      4.59 o 
   6   1   1        0.62        5.56      4.03 o 
   7   1   1       62.19       61.22      3.58 o 
   8   1   1       51.86       45.11      3.52 o 
   9   1   1        0.28        3.86      3.28 o 
  10   1   1       23.44       25.56      3.94 o 
  11   1   1      156.65      168.57      3.88 o 
  12   1   1       20.81       14.27      4.55 o 
 -12   2   1       61.41       61.66      3.60 o 
 -11   2   1       10.19        9.54      3.30 o 
 -10   2   1       13.79       14.46      3.97 o 
  -9   2   1      312.41      324.76      6.85 o 
  -8   2   1     1265.99     1260.94      9.97 o 
  -7   2   1       65.60       73.59      3.92 o 
  -6   2   1       91.96      101.87      3.62 o 
  -5   2   1      459.67      423.02      5.21 o 
  -4   2   1     1185.05     1114.55      7.61 o 
  -3   2   1      154.63      167.37      6.10 o 
  -2   2   1     3670.85     3833.18     25.01 o 
  -1   2   1      112.50      121.33      6.34 o 
   1   2   1       39.56       33.54      4.72 o 
   2   2   1       22.99       25.49      4.22 o 
   3   2   1       56.29       51.89      4.47 o 
   4   2   1       46.43       34.91      4.01 o 
   5   2   1     1413.72     1409.42     10.80 o 
   6   2   1       41.09       39.56      3.79 o 
   7   2   1       16.95       15.83      3.70 o 
   8   2   1        2.47       -1.95      4.40 o 
   9   2   1       29.89       26.31      3.40 o 
  10   2   1       31.99       36.59      4.00 o 
  11   2   1       32.66       38.71      3.55 o 
 -12   3   1       40.92       41.96      4.27 o 
 -11   3   1        4.63        4.49      3.98 o 
 -10   3   1      375.95      357.55      4.94 o 
  -9   3   1      449.11      472.78      6.49 o 
  -8   3   1      126.33      119.62      3.78 o 
  -7   3   1      727.27      719.52     10.10 o 
  -6   3   1       61.10       63.33      3.41 o 
  -5   3   1      177.86      185.83      4.78 o 
  -4   3   1        4.04        0.83      3.97 o 
  -3   3   1      250.60      277.23      5.34 o 
  -2   3   1     1081.79     1083.92     11.36 o 
  -1   3   1      940.29      949.11     11.14 o 
   0   3   1       28.26       25.50      5.14 o 
   1   3   1      164.43      156.75      5.79 o 
   2   3   1      478.59      463.06      6.32 o 
   3   3   1      329.76      299.81      5.27 o 
   4   3   1      527.59      513.06      8.53 o 
   5   3   1        0.32        2.28      3.67 o 
   6   3   1      228.02      229.27      4.23 o 
   7   3   1       22.88       18.86      4.03 o 
   8   3   1        0.59        3.79      3.28 o 
   9   3   1        6.00        4.68      3.92 o 
  10   3   1        1.06       -2.68      3.13 o 
  11   3   1      111.37      114.07      6.23 o 
 -11   4   1        0.92        3.40      3.41 o 
 -10   4   1        2.41        2.39      3.63 o 
  -9   4   1       71.24       68.29      3.82 o 
  -8   4   1      463.08      474.25      5.10 o 
  -7   4   1       11.58       16.35      3.99 o 
  -6   4   1        7.05        5.78      3.68 o 
  -5   4   1      265.56      265.82      4.80 o 
  -4   4   1      165.18      167.69      3.76 o 
  -3   4   1        5.04        6.66      3.45 o 
  -2   4   1      129.10      137.05      5.48 o 
  -1   4   1        0.09        0.29      5.38 o 
   0   4   1     2423.81     2515.02     15.20 o 
   1   4   1       14.65       16.83      4.99 o 
   2   4   1        2.10        4.51      3.69 o 
   3   4   1       40.69       38.20      4.61 o 
   4   4   1        1.34        3.93      3.64 o 
   5   4   1      404.35      415.46      5.49 o 
   6   4   1       89.59       79.86      3.96 o 
   7   4   1       21.32       23.07      4.05 o 
   8   4   1        4.55        3.72      3.31 o 
   9   4   1        1.77        0.28      3.58 o 
  10   4   1       12.59        5.66      3.75 o 
 -10   5   1       36.22       33.58      4.01 o 
  -9   5   1       68.13       68.21      4.27 o 
  -8   5   1        8.01        9.02      3.36 o 
  -7   5   1       19.25       20.38      3.98 o 
  -6   5   1       42.04       43.37      4.05 o 
  -5   5   1       10.61        9.39      3.42 o 
  -4   5   1      136.39      143.71      5.16 o 
  -3   5   1      122.54      126.76      5.20 o 
  -2   5   1      206.66      201.82      6.20 o 
  -1   5   1       80.96       79.42      6.16 o 
   0   5   1       62.89       60.60      5.64 o 
   1   5   1        0.16        1.61      4.93 o 
   2   5   1       35.32       34.50      5.11 o 
   3   5   1       17.07       17.20      4.52 o 
   4   5   1       68.01       73.32      4.31 o 
   5   5   1       97.31       94.07      3.83 o 
   6   5   1       13.29       11.12      3.96 o 
   7   5   1       25.47       23.65      4.46 o 
   8   5   1       46.88       47.84      4.18 o 
   9   5   1        0.94        0.71      3.72 o 
  -9   6   1        3.82        1.84      4.52 o 
  -8   6   1      124.85      132.93      3.97 o 
  -7   6   1        7.62        6.48      3.17 o 
  -6   6   1        5.93        6.39      3.98 o 
  -5   6   1       95.21       98.33      4.19 o 
  -4   6   1       33.46       32.34      4.52 o 
  -3   6   1        2.84        5.03      4.76 o 
  -2   6   1        9.13        9.38      6.96 o 
  -1   6   1        4.18        6.05      6.44 o 
   0   6   1      444.56      455.28      9.89 o 
   1   6   1       30.93       27.80      5.31 o 
   2   6   1        3.60        2.09      3.94 o 
   3   6   1        4.50        4.09      4.59 o 
   4   6   1       36.44       31.66      3.73 o 
   5   6   1       52.31       57.68      3.43 o 
   6   6   1       48.44       45.33      3.83 o 
   7   6   1       49.26       48.69      3.92 o 
   8   6   1        0.76       -0.51      4.52 o 
  -7   7   1       49.23       44.54     11.60 o 
  -6   7   1       31.59       24.16      3.92 o 
  -5   7   1        5.31        1.14      4.53 o 
  -4   7   1        4.89        6.82      4.89 o 
  -3   7   1        1.95        2.04      6.27 o 
  -2   7   1       95.76       89.81      7.83 o 
  -1   7   1       35.73       42.50      7.29 o 
   0   7   1        1.18        1.51      7.63 o 
   1   7   1       19.73       21.15      7.87 o 
   2   7   1       32.28       34.14      5.35 o 
   3   7   1       20.54       20.88      5.48 o 
   4   7   1       53.61       56.07      4.72 o 
   5   7   1        1.18        2.03      4.52 o 
   6   7   1       13.90       12.17      7.91 o 
  -2   8   1       60.21       55.35     10.93 o 
  -1   8   1        1.83        1.30     12.33 o 
   0   8   1      418.30      394.98     17.04 o 
   1   8   1        0.76        1.41     10.25 o 
 -13   0   2       32.76       40.79      6.55 o 
 -12   0   2       39.65       35.25      6.33 o 
 -11   0   2      348.14      339.89      6.39 o 
 -10   0   2       80.22       84.82      4.81 o 
  -9   0   2      476.96      489.84     17.44 o 
  -8   0   2      854.78      858.52      7.52 o 
  -7   0   2       74.89       72.97      5.60 o 
  -6   0   2       80.87       57.02      6.28 o 
  -5   0   2      191.26      179.55      7.37 o 
  -4   0   2      556.26      537.78      8.23 o 
  -3   0   2      145.31      131.50      8.57 o 
  -2   0   2      596.82      563.90     15.19 o 
  -1   0   2     1569.76     1541.55     17.89 o 
   0   0   2     5415.21     5239.89     27.55 o 
   1   0   2      344.18      333.02      9.02 o 
   2   0   2     3052.17     2949.08    119.65 o 
   3   0   2     1700.40     1620.70     11.38 o 
   4   0   2     2078.83     2080.86     22.61 o 
   5   0   2     1683.35     1668.26     66.08 o 
   6   0   2        0.24        0.19      6.31 o 
   7   0   2      590.23      574.79      6.70 o 
   8   0   2        8.24       10.09      5.13 o 
   9   0   2        0.00        0.97      4.35 o 
  10   0   2        0.16        1.56      4.39 o 
  11   0   2        7.83        1.60      4.50 o 
 -13   1   2       23.15       15.98      3.68 o 
 -12   1   2        0.06        0.93      3.33 o 
 -11   1   2       58.97       48.12      3.26 o 
 -10   1   2     1108.67     1053.95     13.69 o 
  -9   1   2      630.99      628.20      8.18 o 
  -8   1   2       58.28       50.42      4.18 o 
  -7   1   2       71.52       65.75      4.30 o 
  -6   1   2      258.35      248.83      4.58 o 
  -5   1   2        0.09        4.98      5.13 o 
  -4   1   2      729.62      670.96      8.83 o 
  -3   1   2      450.91      421.25      6.39 o 
  -2   1   2        0.38        0.83      5.28 o 
  -1   1   2      629.31      578.57      9.31 o 
   0   1   2      732.30      722.88     10.03 o 
   1   1   2      167.23      147.51      5.61 o 
   2   1   2       10.11        7.29      4.09 o 
   3   1   2     1719.98     1704.31     19.55 o 
   4   1   2     1394.60     1432.38     19.76 o 
   5   1   2       29.36       17.93      3.84 o 
   6   1   2       65.85       82.65      3.61 o 
   7   1   2       14.24       21.67      3.65 o 
   8   1   2      117.06      130.03      3.73 o 
   9   1   2       43.33       43.62      3.70 o 
  10   1   2      117.05      121.55      4.80 o 
  11   1   2       72.47       71.29      3.72 o 
 -13   2   2       50.25       60.35      4.28 o 
 -12   2   2       35.76       33.93      3.46 o 
 -11   2   2       82.11       90.96      3.86 o 
 -10   2   2        0.01        0.36      3.10 o 
  -9   2   2      160.64      159.62      3.85 o 
  -8   2   2      199.59      186.22      3.98 o 
  -7   2   2       97.86       88.88      3.98 o 
  -6   2   2       74.40       56.09      4.40 o 
  -5   2   2      299.07      315.79      5.00 o 
  -4   2   2      307.45      326.14      6.04 o 
  -3   2   2       21.10       19.96      3.96 o 
  -2   2   2     1728.53     1720.97     36.17 o 
  -1   2   2        9.92        4.89      5.57 o 
   0   2   2     1190.19     1175.18     13.31 o 
   1   2   2      108.37       98.63      5.86 o 
   2   2   2      592.71      569.53      7.24 o 
   3   2   2       54.90       53.23      4.85 o 
   4   2   2      314.99      319.19      4.99 o 
   5   2   2      149.68      164.22      4.54 o 
   6   2   2        7.90        6.43      3.69 o 
   7   2   2      813.15      800.00      5.48 o 
   8   2   2        0.06        0.62      3.54 o 
   9   2   2       15.30       11.96      3.14 o 
  10   2   2        4.29        2.57      3.96 o 
  11   2   2       42.63       38.93      4.24 o 
 -12   3   2        9.04        5.65      4.04 o 
 -11   3   2       17.17       11.71      3.64 o 
 -10   3   2      439.51      462.66      8.28 o 
  -9   3   2      113.27      119.63      3.74 o 
  -8   3   2        1.68       -0.56      3.37 o 
  -7   3   2        4.22        4.83      3.65 o 
  -6   3   2       77.97       74.03      4.29 o 
  -5   3   2       95.73      122.52      4.26 o 
  -4   3   2      715.49      682.78      8.24 o 
  -3   3   2     1900.22     1932.87     22.61 o 
  -2   3   2       69.85       60.82      5.71 o 
  -1   3   2       16.90       29.31      6.58 o 
   0   3   2       30.03       28.27      6.46 o 
   1   3   2       78.44       81.35      5.85 o 
   2   3   2      138.40      114.59      4.92 o 
   3   3   2      439.27      429.06      5.66 o 
   4   3   2      177.09      174.38      3.91 o 
   5   3   2       78.87       74.70      4.25 o 
   6   3   2        2.10        3.45      3.36 o 
   7   3   2        2.01        0.73      3.35 o 
   8   3   2       56.56       57.44      4.06 o 
   9   3   2       25.53       27.85      3.42 o 
  10   3   2      168.06      168.12      6.27 o 
 -11   4   2       96.28       98.42      4.04 o 
 -10   4   2       13.67       13.04      4.46 o 
  -9   4   2      125.90      129.26      4.03 o 
  -8   4   2      179.51      186.16      4.04 o 
  -7   4   2       64.98       66.63      3.91 o 
  -6   4   2       45.54       48.58      4.15 o 
  -5   4   2       97.62       99.80      4.33 o 
  -4   4   2        0.02       -0.79      4.00 o 
  -3   4   2       33.58       32.32      4.00 o 
  -2   4   2       88.73      100.61      7.05 o 
  -1   4   2        3.16        6.70      4.67 o 
   0   4   2      537.66      556.56      9.37 o 
   1   4   2       41.51       43.68      4.61 o 
   2   4   2      330.68      329.91      5.36 o 
   3   4   2       52.36       57.39      4.68 o 
   4   4   2      221.64      232.48      4.91 o 
   5   4   2      231.84      221.32      4.27 o 
   6   4   2        0.85        0.67      3.35 o 
   7   4   2      288.72      303.08      5.21 o 
   8   4   2        2.23        0.53      3.60 o 
   9   4   2       11.17        7.61      3.43 o 
  10   4   2        3.11       -0.48      4.97 o 
 -10   5   2      489.67      488.09     11.56 o 
  -9   5   2      240.67      265.03      4.92 o 
  -8   5   2       22.75       21.40      4.48 o 
  -7   5   2       28.10       30.36      3.39 o 
  -6   5   2      105.69      108.12      3.42 o 
  -5   5   2       12.27       15.36      4.45 o 
  -4   5   2      100.33       93.70      4.55 o 
  -3   5   2        0.61       -0.65      4.46 o 
  -2   5   2        0.04        0.20      6.37 o 
  -1   5   2      109.47      109.15      6.06 o 
   0   5   2       58.85       65.55      6.72 o 
   1   5   2       12.20       18.51      6.38 o 
   2   5   2        3.17        1.95      4.32 o 
   3   5   2      395.07      405.18      5.52 o 
   4   5   2      412.56      429.48      5.75 o 
   5   5   2        1.71        1.38      3.59 o 
   6   5   2       83.49       82.60      4.01 o 
   7   5   2        2.02        1.47      3.62 o 
   8   5   2       16.41       13.03      4.10 o 
   9   5   2       10.02        1.49      7.96 o 
  -9   6   2      105.24      116.89      4.88 o 
  -8   6   2      165.20      164.52      4.35 o 
  -7   6   2        8.25        7.74      4.02 o 
  -6   6   2        0.48        1.91      3.60 o 
  -5   6   2       32.14       29.38      4.73 o 
  -4   6   2       16.93       18.26      5.03 o 
  -3   6   2       12.30       11.23      5.20 o 
  -2   6   2        0.10        1.09      6.19 o 
  -1   6   2       16.96       17.41      6.34 o 
   0   6   2      232.15      227.08      5.19 o 
   1   6   2       12.04       13.24      5.21 o 
   2   6   2      160.46      159.12      7.33 o 
   3   6   2       60.10       57.73      4.58 o 
   4   6   2      118.17      122.25      5.05 o 
   5   6   2      182.23      179.15      4.15 o 
   6   6   2        0.01        0.81      3.99 o 
   7   6   2      114.05      118.88      4.53 o 
  -7   7   2        3.48        2.71      5.74 o 
  -6   7   2       11.81        5.91      4.81 o 
  -5   7   2        7.80        4.33      4.60 o 
  -4   7   2       36.73       42.85      5.49 o 
  -3   7   2       76.62       84.23      7.03 o 
  -2   7   2       14.52       12.41      6.40 o 
  -1   7   2        0.08       -0.22      6.26 o 
   0   7   2        0.41        0.68      6.25 o 
   1   7   2        4.84        4.36      4.67 o 
   2   7   2        1.17        5.40      6.24 o 
   3   7   2       85.76       86.06      6.92 o 
   4   7   2       57.94       52.98      5.45 o 
   5   7   2        2.39        3.08      5.48 o 
  -2   8   2       59.54       55.58      9.18 o 
  -1   8   2        0.53        0.25      8.59 o 
   0   8   2       42.07       35.85      8.17 o 
   1   8   2        0.14        1.36     11.11 o 
 -13   0   3       59.95       56.83     11.51 o 
 -12   0   3      127.18      124.61      5.01 o 
 -11   0   3        0.08       -0.40      4.39 o 
 -10   0   3       56.45       72.69      6.41 o 
  -9   0   3       79.58       77.85      5.43 o 
  -8   0   3      160.90      148.20      5.20 o 
  -7   0   3      781.12      754.85      8.21 o 
  -6   0   3      145.33      141.19      7.89 o 
  -5   0   3       37.91       35.64      8.23 o 
  -4   0   3       21.95       32.90      7.72 o 
  -3   0   3        0.72       -0.15      4.81 o 
  -2   0   3     2847.49     2937.73     15.49 o 
  -1   0   3      558.54      545.47     10.88 o 
   0   0   3      386.07      380.83     10.52 o 
   1   0   3      584.06      581.63      8.53 o 
   2   0   3      589.25      599.83      9.03 o 
   3   0   3      729.62      746.42     13.12 o 
   4   0   3      192.50      183.76      6.30 o 
   5   0   3        1.04       -0.48      5.24 o 
   6   0   3       10.44       10.61      4.51 o 
   7   0   3      417.60      390.42      6.77 o 
   8   0   3        1.31        7.49      4.34 o 
   9   0   3       10.27       13.07      5.13 o 
  10   0   3       18.33       25.16      5.30 o 
  11   0   3        0.99       -3.15      6.30 o 
 -13   1   3       45.81       46.37      4.17 o 
 -12   1   3       48.64       46.85      4.09 o 
 -11   1   3        1.65        5.92      3.05 o 
 -10   1   3      451.68      441.08      8.56 o 
  -9   1   3      164.04      167.68      4.44 o 
  -8   1   3       13.51       12.28      3.68 o 
  -7   1   3        0.13        0.43      3.47 o 
  -6   1   3      142.04      138.98      4.94 o 
  -5   1   3      686.39      683.09      7.53 o 
  -4   1   3      553.41      507.39      5.93 o 
  -3   1   3      286.44      253.70      4.92 o 
  -2   1   3       32.22       31.18      5.35 o 
  -1   1   3      123.02      127.59      5.50 o 
   0   1   3        0.15       -0.29      4.57 o 
   1   1   3      474.34      493.15      9.10 o 
   2   1   3       76.67       70.84      4.55 o 
   3   1   3      241.99      244.56      5.03 o 
   4   1   3       40.89       34.99      3.46 o 
   5   1   3      240.69      218.09      4.36 o 
   6   1   3      217.04      219.80      4.34 o 
   7   1   3        0.02        1.11      3.60 o 
   8   1   3        4.11        5.16      3.57 o 
   9   1   3      140.43      158.29      4.06 o 
  10   1   3       90.24       98.49      3.75 o 
 -13   2   3       14.01       16.45      4.24 o 
 -12   2   3       35.41       31.66      3.24 o 
 -11   2   3       24.24       23.93      3.39 o 
 -10   2   3        0.04       -1.50      3.57 o 
  -9   2   3      132.26      133.77      4.04 o 
  -8   2   3      205.41      218.07      6.06 o 
  -7   2   3      421.01      426.78      5.22 o 
  -6   2   3      398.38      409.56      4.90 o 
  -5   2   3        7.90        9.13      3.65 o 
  -4   2   3     1088.82     1132.97      9.11 o 
  -3   2   3      100.35       96.74      5.53 o 
  -2   2   3      326.63      303.46      6.50 o 
  -1   2   3      467.07      430.06      6.71 o 
   0   2   3       81.31       88.90      5.45 o 
   1   2   3        1.72        4.30      4.60 o 
   2   2   3      752.90      770.56     10.74 o 
   3   2   3        0.03        0.57      3.38 o 
   4   2   3      354.19      349.41      5.09 o 
   5   2   3      162.42      165.34      3.96 o 
   6   2   3       15.11       16.29      3.24 o 
   7   2   3      401.83      413.56      4.82 o 
   8   2   3       13.24       17.41      3.94 o 
   9   2   3        0.01       -1.99      3.11 o 
  10   2   3       48.11       50.50      3.87 o 
 -12   3   3        8.13        4.19      4.07 o 
 -11   3   3       12.26       11.18      3.34 o 
 -10   3   3      438.20      436.50      4.66 o 
  -9   3   3      237.92      248.95      4.69 o 
  -8   3   3       14.67       17.95      3.67 o 
  -7   3   3        0.23        0.92      3.66 o 
  -6   3   3      101.02       96.82      4.38 o 
  -5   3   3     1282.41     1299.03     15.01 o 
  -4   3   3      377.51      356.02      6.17 o 
  -3   3   3       48.31       63.53      5.00 o 
  -2   3   3       26.23       30.52      5.31 o 
  -1   3   3        8.46        7.16      6.09 o 
   0   3   3       16.44       14.20      4.93 o 
   1   3   3      207.72      195.43      5.26 o 
   2   3   3        5.16        8.46      3.82 o 
   3   3   3      229.55      231.10      5.10 o 
   4   3   3      212.44      226.60      4.25 o 
   5   3   3       81.13       80.52      4.30 o 
   6   3   3      181.24      181.02      4.02 o 
   7   3   3        4.89        2.31      3.62 o 
   8   3   3        0.57        1.02      3.32 o 
   9   3   3      153.67      153.73      3.93 o 
  10   3   3       39.82       36.20      4.59 o 
 -12   4   3       37.84       30.43      4.59 o 
 -11   4   3        7.76        6.07      3.16 o 
 -10   4   3        2.71        3.48      3.34 o 
  -9   4   3       79.67       83.51      3.39 o 
  -8   4   3      111.21      116.21      4.04 o 
  -7   4   3      180.49      166.64      3.73 o 
  -6   4   3       96.47       96.80      4.01 o 
  -5   4   3        8.80        9.33      4.48 o 
  -4   4   3      157.01      165.64      4.48 o 
  -3   4   3        4.50        7.30      4.98 o 
  -2   4   3      258.40      235.27      6.19 o 
  -1   4   3      147.71      132.99      6.11 o 
   0   4   3       11.54       10.14      5.25 o 
   1   4   3       47.86       45.28      4.57 o 
   2   4   3      221.61      224.45      4.99 o 
   3   4   3       25.32       30.15      4.09 o 
   4   4   3      134.55      138.61      4.23 o 
   5   4   3       44.53       49.01      3.56 o 
   6   4   3       10.19       13.18      3.61 o 
   7   4   3      254.92      271.30      4.14 o 
   8   4   3        2.77        5.91      3.38 o 
   9   4   3        0.67       -0.07      4.41 o 
 -11   5   3        3.31        0.93      4.96 o 
 -10   5   3      137.39      136.27      4.55 o 
  -9   5   3       25.96       24.34      2.88 o 
  -8   5   3        1.37        3.40      3.08 o 
  -7   5   3        0.82        2.60      3.29 o 
  -6   5   3       43.95       41.20      4.15 o 
  -5   5   3       53.93       51.09      5.03 o 
  -4   5   3       53.39       61.02      4.36 o 
  -3   5   3      144.40      150.71      6.18 o 
  -2   5   3       10.90        9.41      4.54 o 
  -1   5   3       20.10       17.47      5.23 o 
   0   5   3        4.95        3.43      5.15 o 
   1   5   3       79.42       81.17      5.78 o 
   2   5   3       57.29       54.48      4.18 o 
   3   5   3       73.26       74.51      4.35 o 
   4   5   3        5.85        6.53      3.35 o 
   5   5   3       55.98       59.70      3.83 o 
   6   5   3       49.54       51.52      3.83 o 
   7   5   3        0.06        1.39      3.64 o 
   8   5   3        0.95        0.45      4.48 o 
  -9   6   3       27.31       25.56      4.47 o 
  -8   6   3       14.43       13.36      3.71 o 
  -7   6   3       69.80       69.45      3.97 o 
  -6   6   3       32.53       31.79      4.76 o 
  -5   6   3        5.27       10.37      3.81 o 
  -4   6   3       10.28        8.83      5.02 o 
  -3   6   3        0.36        4.82      6.18 o 
  -2   6   3      131.41      132.24      7.08 o 
  -1   6   3       29.87       31.40      4.14 o 
   0   6   3        0.17       -1.74      5.07 o 
   1   6   3       53.80       55.11      6.56 o 
   2   6   3       55.46       58.22      4.83 o 
   3   6   3       45.89       42.22      4.88 o 
   4   6   3       32.43       35.40      4.03 o 
   5   6   3       15.20       16.82      4.52 o 
   6   6   3        3.90        1.34      4.09 o 
  -7   7   3        4.74        2.17      5.29 o 
  -6   7   3       26.12       20.05      6.55 o 
  -5   7   3       86.43       90.17      6.94 o 
  -4   7   3       22.11       27.75      4.74 o 
  -3   7   3        7.18        4.44      5.16 o 
  -2   7   3        0.11       -0.48      6.26 o 
  -1   7   3        1.37       -0.58      6.24 o 
   0   7   3        0.44        1.68      5.05 o 
   1   7   3       20.67       25.60      6.37 o 
   2   7   3        1.27        2.53      6.31 o 
   3   7   3       35.82       33.48      6.58 o 
   4   7   3       22.68       26.72      5.04 o 
  -1   8   3        2.30        5.55     11.09 o 
 -14   0   4       43.90       37.91      8.03 o 
 -13   0   4        3.05        9.67      5.16 o 
 -12   0   4        0.91       -0.73      4.32 o 
 -11   0   4       21.90       26.23      4.44 o 
 -10   0   4        6.27       11.64      6.19 o 
  -9   0   4      221.09      215.77      6.49 o 
  -8   0   4        6.87        8.17      4.53 o 
  -7   0   4      387.30      394.47      6.34 o 
  -6   0   4      771.92      828.73     12.04 o 
  -5   0   4      131.34      133.77      6.30 o 
  -4   0   4      127.07      135.42      5.07 o 
  -3   0   4      224.80      243.67      6.44 o 
  -2   0   4       29.80       32.31      5.64 o 
  -1   0   4     2545.42     2621.22     31.00 o 
   0   0   4       94.10       89.57      8.01 o 
   1   0   4      155.66      146.82      7.34 o 
   2   0   4      304.65      310.28      7.47 o 
   3   0   4        0.14       -2.30      4.81 o 
   4   0   4      186.00      177.32      8.54 o 
   5   0   4      404.92      408.60      6.20 o 
   6   0   4       37.42       34.77      4.65 o 
   7   0   4      235.11      275.56      5.67 o 
   8   0   4       91.55       91.88      5.49 o 
   9   0   4       20.30        9.72      4.48 o 
  10   0   4       38.98       33.88      5.66 o 
 -13   1   4       71.86       72.30      4.24 o 
 -12   1   4        1.39        2.75      3.29 o 
 -11   1   4        0.08       -0.72      3.54 o 
 -10   1   4      281.79      294.95      4.56 o 
  -9   1   4       16.27       14.33      3.40 o 
  -8   1   4        8.87        8.19      3.38 o 
  -7   1   4      256.57      286.83      4.38 o 
  -6   1   4       52.51       50.75      3.71 o 
  -5   1   4     1413.75     1434.45      8.76 o 
  -4   1   4        3.59        3.80      3.75 o 
  -3   1   4      552.14      565.32      5.85 o 
  -2   1   4      570.91      558.33     11.33 o 
  -1   1   4      145.50      143.28      4.69 o 
   0   1   4       29.93       25.15      5.06 o 
   1   1   4     1278.30     1309.94     17.96 o 
   2   1   4        4.03        9.26      4.68 o 
   3   1   4       89.44       86.02      3.84 o 
   4   1   4      484.90      491.26      4.65 o 
   5   1   4      237.79      233.23      4.70 o 
   6   1   4      352.44      310.27      5.25 o 
   7   1   4        0.45        2.44      3.07 o 
   8   1   4       13.20        5.89      3.30 o 
   9   1   4      144.60      150.71      4.14 o 
  10   1   4       96.44       95.97      4.72 o 
 -13   2   4        6.10        5.37      3.72 o 
 -12   2   4       15.75       17.12      3.64 o 
 -11   2   4        2.91        3.21      3.57 o 
 -10   2   4        1.90        3.03      3.90 o 
  -9   2   4       65.64       66.49      3.60 o 
  -8   2   4        1.15        2.23      3.98 o 
  -7   2   4      614.68      610.46      5.51 o 
  -6   2   4      336.57      332.03      4.92 o 
  -5   2   4        4.88        2.01      3.58 o 
  -4   2   4        6.04        5.75      4.79 o 
  -3   2   4        0.08        2.04      4.57 o 
  -2   2   4      700.16      705.65      6.47 o 
  -1   2   4      379.41      364.03      6.39 o 
   0   2   4       34.28       30.30      4.27 o 
   1   2   4      437.20      432.64      6.42 o 
   2   2   4      142.92      140.00      4.42 o 
   3   2   4       71.45       68.81      4.23 o 
   4   2   4       31.66       33.25      3.48 o 
   5   2   4      255.90      246.17      4.20 o 
   6   2   4        1.82       -0.38      3.94 o 
   7   2   4      176.73      201.57      4.52 o 
   8   2   4       19.34       25.41      4.00 o 
   9   2   4       17.24       13.35      3.44 o 
  10   2   4       28.35       24.64      8.01 o 
 -13   3   4       24.34       24.84      4.22 o 
 -12   3   4        3.36        3.76      3.62 o 
 -11   3   4        4.67        8.71      3.29 o 
 -10   3   4      106.19      119.56      3.72 o 
  -9   3   4       10.34        8.41      3.98 o 
  -8   3   4       50.14       50.76      3.58 o 
  -7   3   4       58.26       61.87      3.06 o 
  -6   3   4      134.76      134.83      3.41 o 
  -5   3   4      288.84      274.81      5.50 o 
  -4   3   4        0.06        2.28      3.58 o 
  -3   3   4      618.97      626.01      6.38 o 
  -2   3   4       41.83       38.61      4.42 o 
  -1   3   4        2.39        1.80      5.09 o 
   0   3   4       10.90       16.38      3.96 o 
   1   3   4      541.20      576.25      7.68 o 
   2   3   4        9.50        6.84      3.42 o 
   3   3   4       24.65       30.06      3.72 o 
   4   3   4      183.11      182.53      4.31 o 
   5   3   4      332.61      334.28      4.74 o 
   6   3   4      211.88      219.64      6.13 o 
   7   3   4       15.44       17.09      3.14 o 
   8   3   4        7.97        4.56      3.35 o 
   9   3   4       78.51       81.35      5.52 o 
 -12   4   4        4.28        0.55      4.09 o 
 -11   4   4        7.49        6.80      3.38 o 
 -10   4   4        1.74        0.91      3.31 o 
  -9   4   4       84.01       87.70      3.89 o 
  -8   4   4        3.51        5.35      3.12 o 
  -7   4   4      231.23      237.14      4.19 o 
  -6   4   4      223.06      228.19      4.66 o 
  -5   4   4        8.66       11.57      4.00 o 
  -4   4   4        4.45        2.76      4.90 o 
  -3   4   4        0.56        0.74      4.43 o 
  -2   4   4      157.82      161.21      4.78 o 
  -1   4   4      247.05      247.74      7.27 o 
   0   4   4        9.33        6.69      4.63 o 
   1   4   4       95.53       93.72      5.15 o 
   2   4   4       57.74       65.23      3.92 o 
   3   4   4       10.01        7.09      4.02 o 
   4   4   4       27.89       30.68      3.74 o 
   5   4   4      174.83      178.34      4.30 o 
   6   4   4        1.43        0.17      3.32 o 
   7   4   4       80.76       83.26      3.96 o 
   8   4   4       22.41       20.08      3.55 o 
 -11   5   4        0.25        1.46      3.65 o 
 -10   5   4      107.21      105.60      3.57 o 
  -9   5   4        5.30        4.90      3.35 o 
  -8   5   4        0.78        2.37      3.56 o 
  -7   5   4       67.86       76.72      4.24 o 
  -6   5   4       27.65       32.37      3.85 o 
  -5   5   4      336.76      371.99      5.70 o 
  -4   5   4        1.93        0.23      6.26 o 
  -3   5   4       82.83       83.99      6.73 o 
  -2   5   4       71.72       75.16      5.44 o 
  -1   5   4       27.09       26.69      6.42 o 
   0   5   4       10.75       13.71      6.30 o 
   1   5   4      279.29      287.89      7.12 o 
   2   5   4        0.79        2.53      4.60 o 
   3   5   4       39.68       43.21      3.81 o 
   4   5   4      114.08      120.06      4.11 o 
   5   5   4       51.52       52.36      4.66 o 
   6   5   4      137.17      132.18      4.92 o 
   7   5   4        3.98        3.46      4.76 o 
  -9   6   4       80.60       71.52      4.43 o 
  -8   6   4        1.20        1.14      3.64 o 
  -7   6   4       44.03       49.72      3.99 o 
  -6   6   4       83.08       97.68      4.66 o 
  -5   6   4       14.83       13.22      5.17 o 
  -4   6   4       21.18       26.02      5.20 o 
  -3   6   4        1.39       -0.09      6.20 o 
  -2   6   4       21.27       25.72      6.38 o 
  -1   6   4      126.45      134.13      4.73 o 
   0   6   4       15.28       17.31      6.23 o 
   1   6   4       15.02       17.72      6.26 o 
   2   6   4       26.60       25.82      4.58 o 
   3   6   4        0.36       -0.06      3.48 o 
   4   6   4       27.91       27.20      4.11 o 
   5   6   4       86.48       79.86      4.47 o 
   6   6   4       11.00        5.23      5.58 o 
  -7   7   4        5.16        3.72      5.50 o 
  -6   7   4       26.24       24.24      6.59 o 
  -5   7   4       50.76       46.00      4.95 o 
  -4   7   4        0.14        3.24      6.29 o 
  -3   7   4       56.48       57.84      6.67 o 
  -2   7   4        6.17        5.71      5.20 o 
  -1   7   4        0.12        1.73      4.41 o 
   0   7   4        3.13        2.27      3.98 o 
   1   7   4       58.83       56.79      4.94 o 
   2   7   4        2.03        2.89      5.20 o 
   3   7   4       12.92        9.33      5.55 o 
 -14   0   5       96.20      106.04      9.85 o 
 -13   0   5       15.58       10.30      5.16 o 
 -12   0   5        1.24        4.92      5.04 o 
 -11   0   5        0.02        3.86      5.07 o 
 -10   0   5        2.39        2.85      6.25 o 
  -9   0   5      780.73      712.26      7.76 o 
  -8   0   5        7.09       10.00      5.14 o 
  -7   0   5      184.39      183.28      6.12 o 
  -6   0   5      387.02      370.81     10.29 o 
  -5   0   5      485.07      540.00      6.60 o 
  -4   0   5        0.11        2.75      6.46 o 
  -3   0   5     1673.72     1713.14      9.98 o 
  -2   0   5     2636.44     2771.68     14.98 o 
  -1   0   5        6.30        6.90      5.63 o 
   0   0   5      147.64      151.89      6.14 o 
   1   0   5      353.70      358.93      6.78 o 
   2   0   5      154.96      151.65      5.44 o 
   3   0   5       54.63       57.26      4.76 o 
   4   0   5        1.16       -2.00      4.48 o 
   5   0   5      614.21      603.88     12.54 o 
   6   0   5        3.15        1.41      5.39 o 
   7   0   5       12.57       10.94      4.40 o 
   8   0   5       24.22       30.59      5.14 o 
   9   0   5        2.52        1.26      4.48 o 
 -14   1   5       11.45        4.92      5.50 o 
 -13   1   5       55.07       51.89      3.79 o 
 -12   1   5       21.84       21.76      3.62 o 
 -11   1   5      238.59      241.68      4.57 o 
 -10   1   5      190.29      192.98      3.91 o 
  -9   1   5       46.22       50.19      3.57 o 
  -8   1   5       21.35       20.75      3.68 o 
  -7   1   5       96.80      100.88      4.09 o 
  -6   1   5      385.23      378.16      4.42 o 
  -5   1   5     1408.46     1448.82     17.83 o 
  -4   1   5        9.24       17.23      4.22 o 
  -3   1   5     1192.11     1252.66     14.79 o 
  -2   1   5        0.01        7.07      4.60 o 
  -1   1   5        5.19       10.46      4.54 o 
   0   1   5       22.54       36.85      3.87 o 
   1   1   5     2008.01     2095.06     12.65 o 
   2   1   5       43.66       33.14      4.23 o 
   3   1   5        9.03        7.06      4.01 o 
   4   1   5      265.66      278.88      4.48 o 
   5   1   5       43.16       54.41      3.79 o 
   6   1   5      350.49      350.53      5.82 o 
   7   1   5        5.05        6.78      3.28 o 
   8   1   5        2.85        0.05      3.13 o 
   9   1   5       51.45       47.52      3.87 o 
 -13   2   5        8.42        5.66      4.03 o 
 -12   2   5        3.73        3.47      3.60 o 
 -11   2   5       42.50       47.21      3.71 o 
 -10   2   5        2.07        3.03      3.62 o 
  -9   2   5     1245.98     1200.39      9.36 o 
  -8   2   5        0.10        0.21      3.35 o 
  -7   2   5       46.78       48.12      3.28 o 
  -6   2   5      208.92      200.56      4.12 o 
  -5   2   5       87.55       95.50      3.56 o 
  -4   2   5      242.29      261.13      5.35 o 
  -3   2   5      146.40      140.32      5.16 o 
  -2   2   5       33.92       30.77      4.34 o 
  -1   2   5       74.54       67.76      4.43 o 
   0   2   5      496.52      482.60      5.42 o 
   1   2   5      331.35      319.74      4.68 o 
   2   2   5        0.09        2.15      3.35 o 
   3   2   5       17.59       18.13      3.41 o 
   4   2   5      191.18      175.56      4.56 o 
   5   2   5      722.67      686.79      9.19 o 
   6   2   5       34.62       31.53      3.68 o 
   7   2   5        0.02        2.29      3.55 o 
   8   2   5       22.61       21.00      3.42 o 
   9   2   5        0.93        2.32      4.47 o 
 -13   3   5       37.74       41.74      5.01 o 
 -12   3   5        3.74        3.22      3.65 o 
 -11   3   5      176.44      186.75      4.86 o 
 -10   3   5      343.79      340.61      5.87 o 
  -9   3   5       18.73       21.66      4.05 o 
  -8   3   5        9.25        4.71      3.66 o 
  -7   3   5       39.90       44.74      3.76 o 
  -6   3   5      196.48      194.99      4.14 o 
  -5   3   5      915.24      929.03      6.57 o 
  -4   3   5       74.54       89.95      4.45 o 
  -3   3   5      115.36      122.10      3.77 o 
  -2   3   5       83.17       72.29      4.47 o 
  -1   3   5       75.84       68.46      4.06 o 
   0   3   5       10.62       12.96      4.07 o 
   1   3   5      878.34      925.25      7.24 o 
   2   3   5       44.66       39.78      3.56 o 
   3   3   5      118.13      115.67      4.08 o 
   4   3   5      254.98      253.68      4.87 o 
   5   3   5        2.09        2.65      4.41 o 
   6   3   5      371.79      351.80      5.63 o 
   7   3   5        0.01       -0.76      3.33 o 
   8   3   5        0.47        2.49      3.71 o 
 -12   4   5        1.53        1.09      4.05 o 
 -11   4   5        8.35        7.31      2.97 o 
 -10   4   5        1.62        0.18      3.58 o 
  -9   4   5      584.63      600.90      9.49 o 
  -8   4   5        0.79        0.40      3.57 o 
  -7   4   5       38.57       44.13      4.57 o 
  -6   4   5       91.65       98.19      4.04 o 
  -5   4   5       89.99       93.51      4.88 o 
  -4   4   5       41.65       43.84      4.59 o 
  -3   4   5      146.24      146.07      4.29 o 
  -2   4   5      129.26      126.99      5.17 o 
  -1   4   5       38.78       36.16      4.91 o 
   0   4   5       94.97       94.99      4.78 o 
   1   4   5      145.56      149.18      4.68 o 
   2   4   5        0.80        3.60      3.93 o 
   3   4   5        9.92        9.99      3.98 o 
   4   4   5       40.54       43.85      3.30 o 
   5   4   5      361.08      363.30      4.67 o 
   6   4   5        3.47        4.32      3.95 o 
   7   4   5        3.61        2.81      3.41 o 
 -11   5   5       64.82       62.49      4.09 o 
 -10   5   5       27.54       23.86      3.48 o 
  -9   5   5       11.44        7.46      3.63 o 
  -8   5   5       24.63       26.40      3.67 o 
  -7   5   5       15.33       11.12      3.60 o 
  -6   5   5       76.59       84.81      5.02 o 
  -5   5   5      211.00      215.63      5.79 o 
  -4   5   5       12.48        9.69      5.11 o 
  -3   5   5      302.21      295.44      5.02 o 
  -2   5   5        5.37        7.09      5.16 o 
  -1   5   5       24.63       24.18      5.30 o 
   0   5   5       14.13       19.32      4.43 o 
   1   5   5      329.35      339.22      5.98 o 
   2   5   5       23.10       25.11      3.77 o 
   3   5   5        0.02        0.93      4.36 o 
   4   5   5       63.81       62.84      3.67 o 
   5   5   5       52.23       47.46      4.21 o 
   6   5   5       93.01       82.04      4.47 o 
  -9   6   5      155.21      148.69      5.01 o 
  -8   6   5        8.07        3.22      4.02 o 
  -7   6   5       40.08       39.59      3.97 o 
  -6   6   5       55.31       52.20      6.46 o 
  -5   6   5       49.12       46.04      5.37 o 
  -4   6   5        5.26        3.73      6.25 o 
  -3   6   5       92.06       91.60      5.73 o 
  -2   6   5      115.48      111.78      4.97 o 
  -1   6   5        6.62        6.59      5.15 o 
   0   6   5       18.82       19.04      5.19 o 
   1   6   5       47.22       45.28      6.47 o 
   2   6   5        7.98        6.54      6.26 o 
   3   6   5        4.73        3.14      4.28 o 
   4   6   5        0.33        0.43      4.17 o 
   5   6   5      131.21      126.41      5.53 o 
  -7   7   5        7.38        4.61      7.80 o 
  -6   7   5       28.74       24.64      5.41 o 
  -5   7   5       98.78       93.53      5.88 o 
  -4   7   5        1.01        0.77      5.21 o 
  -3   7   5       40.97       30.35      5.47 o 
  -2   7   5        0.00        1.42      6.31 o 
  -1   7   5        0.75        0.12      3.64 o 
   0   7   5       11.72        8.50      6.34 o 
   1   7   5      127.31      119.38      7.10 o 
   2   7   5        9.43        5.58      7.82 o 
 -14   0   6      115.92      141.63      7.88 o 
 -13   0   6        7.49        7.62      5.20 o 
 -12   0   6        1.14        4.20      5.35 o 
 -11   0   6       26.87       29.94      4.50 o 
 -10   0   6      105.12      102.15      5.57 o 
  -9   0   6     1182.86     1196.59     38.26 o 
  -8   0   6      120.71      118.36      5.77 o 
  -7   0   6       14.83       13.85      3.70 o 
  -6   0   6       10.50        8.14      3.81 o 
  -5   0   6      430.21      450.23      7.60 o 
  -4   0   6     2130.78     2302.35     40.96 o 
  -3   0   6      740.30      811.54     19.21 o 
  -2   0   6     1564.41     1735.15     18.54 o 
  -1   0   6       95.09      107.56      6.38 o 
   0   0   6      539.64      549.27     12.16 o 
   1   0   6      307.71      300.36      7.58 o 
   2   0   6      215.97      217.18      5.50 o 
   3   0   6        0.66       -2.12      5.20 o 
   4   0   6       67.31       65.86      7.91 o 
   5   0   6      498.87      479.89      7.06 o 
   6   0   6      121.38      131.74     10.42 o 
   7   0   6        0.32        2.92      5.04 o 
   8   0   6        9.22        7.34      4.52 o 
 -14   1   6        6.20        0.13      4.16 o 
 -13   1   6        4.35        6.41      3.65 o 
 -12   1   6        3.74        3.78      3.31 o 
 -11   1   6      503.59      494.67      9.65 o 
 -10   1   6        9.48        6.89      3.99 o 
  -9   1   6       47.99       50.52      3.82 o 
  -8   1   6      143.18      137.63      3.53 o 
  -7   1   6        3.20        2.18      2.97 o 
  -6   1   6      266.64      263.61      3.75 o 
  -5   1   6      806.52      819.34      9.69 o 
  -4   1   6        0.10        1.29      3.34 o 
  -3   1   6      196.48      231.20      4.90 o 
  -2   1   6        0.42        0.42      5.07 o 
  -1   1   6      312.85      327.76      5.01 o 
   0   1   6       92.02      104.77      3.94 o 
   1   1   6      222.40      237.44      4.49 o 
   2   1   6      185.80      180.78      4.28 o 
   3   1   6      213.89      203.86      3.87 o 
   4   1   6      116.34      121.32      3.79 o 
   5   1   6       46.10       51.26      3.74 o 
   6   1   6       47.44       49.30      3.46 o 
   7   1   6       29.66       23.61      3.71 o 
   8   1   6       59.24       58.37      5.17 o 
 -13   2   6        3.67        2.75      3.65 o 
 -12   2   6        0.01       -1.82      3.11 o 
 -11   2   6       40.57       40.85      4.03 o 
 -10   2   6       17.77       18.14      3.65 o 
  -9   2   6      520.91      530.19      4.65 o 
  -8   2   6        6.97        7.37      3.16 o 
  -7   2   6        5.17        7.12      3.64 o 
  -6   2   6        0.68        0.31      3.18 o 
  -5   2   6     1278.86     1320.32     24.74 o 
  -4   2   6       41.93       49.21      3.50 o 
  -3   2   6      724.59      744.61      5.96 o 
  -2   2   6        1.32        3.10      3.86 o 
  -1   2   6        7.62        4.79      3.54 o 
   0   2   6      600.51      612.02      5.95 o 
   1   2   6      164.95      175.84      4.67 o 
   2   2   6       43.31       42.70      4.11 o 
   3   2   6       71.05       66.64      4.19 o 
   4   2   6       23.55       24.53      3.63 o 
   5   2   6      125.55      137.25      3.81 o 
   6   2   6      113.15      122.95      3.95 o 
   7   2   6        5.50        5.19      3.13 o 
   8   2   6       34.48       28.11      4.02 o 
 -13   3   6       17.07        8.87      4.18 o 
 -12   3   6       57.94       54.03      3.75 o 
 -11   3   6      370.79      371.87      4.42 o 
 -10   3   6       49.40       49.97      3.44 o 
  -9   3   6      105.06       98.30      3.46 o 
  -8   3   6      141.88      148.44      4.01 o 
  -7   3   6        0.36        1.13      3.14 o 
  -6   3   6        6.72        4.60      3.69 o 
  -5   3   6      145.72      159.83      4.43 o 
  -4   3   6      123.17      113.30      3.62 o 
  -3   3   6      112.71      115.45      4.47 o 
  -2   3   6        0.19       -2.47      3.66 o 
  -1   3   6       46.71       52.78      4.18 o 
   0   3   6       17.27       24.28      4.54 o 
   1   3   6      478.66      510.81      5.99 o 
   2   3   6      167.55      171.18      4.58 o 
   3   3   6        0.61       -4.07      4.40 o 
   4   3   6        4.96        3.60      3.62 o 
   5   3   6       80.96       79.41      4.22 o 
   6   3   6        5.41        6.30      3.98 o 
   7   3   6        5.26        4.39      3.66 o 
 -12   4   6        0.03        0.22      3.05 o 
 -11   4   6        5.03        1.47      2.96 o 
 -10   4   6       25.20       25.84      2.88 o 
  -9   4   6      310.72      331.67      5.06 o 
  -8   4   6        6.03        5.19      3.97 o 
  -7   4   6        5.70        4.90      3.34 o 
  -6   4   6       14.88       16.80      3.70 o 
  -5   4   6      319.56      324.65      7.63 o 
  -4   4   6      187.76      183.50      4.06 o 
  -3   4   6      257.99      255.97      4.87 o 
  -2   4   6       39.25       42.43      4.58 o 
  -1   4   6        0.37        0.78      3.80 o 
   0   4   6      285.26      278.58      4.91 o 
   1   4   6      104.52      107.04      4.47 o 
   2   4   6        0.03        0.08      3.92 o 
   3   4   6       18.43       19.57      3.65 o 
   4   4   6        1.30       -0.21      3.93 o 
   5   4   6      146.13      146.76      3.96 o 
   6   4   6       38.62       35.34      4.66 o 
   7   4   6        0.01        7.93      7.70 o 
 -11   5   6      139.25      138.69      4.95 o 
 -10   5   6       16.34       18.53      4.11 o 
  -9   5   6        1.58        1.76      3.33 o 
  -8   5   6       40.92       41.74      3.50 o 
  -7   5   6        1.40        1.37      3.89 o 
  -6   5   6      112.53      117.89      4.81 o 
  -5   5   6      366.13      365.85      7.75 o 
  -4   5   6        0.84        1.49      5.18 o 
  -3   5   6       68.07       62.56      4.22 o 
  -2   5   6        3.59        3.76      5.07 o 
  -1   5   6       80.85       85.70      5.64 o 
   0   5   6       48.80       55.90      6.47 o 
   1   5   6       61.74       60.92      4.40 o 
   2   5   6       47.40       50.82      4.85 o 
   3   5   6      100.51      108.17      4.43 o 
   4   5   6       71.91       75.10      4.77 o 
   5   5   6        5.63        3.11      3.72 o 
  -9   6   6      240.49      252.81      5.45 o 
  -8   6   6        9.64        5.69      4.18 o 
  -7   6   6        8.15        6.25      4.19 o 
  -6   6   6       11.48       14.09      5.18 o 
  -5   6   6       39.44       36.28      6.42 o 
  -4   6   6      199.28      188.36     13.65 o 
  -3   6   6       57.56       56.97      5.48 o 
  -2   6   6       55.38       47.03      4.18 o 
  -1   6   6        2.26        4.06      5.10 o 
   0   6   6       67.90       79.33      6.63 o 
   1   6   6       42.06       44.88      5.43 o 
   2   6   6       20.85       22.65      4.82 o 
   3   6   6        0.77       -0.81      3.92 o 
   4   6   6        6.97        9.27      7.84 o 
  -6   7   6        5.87        2.41      5.53 o 
  -5   7   6       49.82       43.88      4.87 o 
  -4   7   6        8.16        9.01      5.28 o 
  -3   7   6        3.10        1.97      5.24 o 
  -2   7   6        2.31        1.34      4.04 o 
  -1   7   6        5.55        2.77      4.06 o 
   0   7   6        9.80        5.40      6.40 o 
   1   7   6       55.74       46.47      6.75 o 
 -14   0   7      250.43      256.32      8.15 o 
 -13   0   7      221.72      208.36      5.47 o 
 -12   0   7       23.76       24.98      4.49 o 
 -11   0   7      121.85      130.63      5.67 o 
 -10   0   7      274.60      249.13      5.50 o 
  -9   0   7     1027.05     1042.44     15.69 o 
  -8   0   7      343.84      338.91      5.21 o 
  -7   0   7        1.63        5.42      6.30 o 
  -6   0   7        3.57       -1.30      4.48 o 
  -5   0   7      218.58      230.80      6.40 o 
  -4   0   7        7.99        6.23      5.43 o 
  -3   0   7       22.36       11.43      4.78 o 
  -2   0   7      320.93      297.35      7.63 o 
  -1   0   7       45.12       47.44      5.47 o 
   0   0   7     1249.24     1292.17     13.41 o 
   1   0   7      140.28      156.79      8.18 o 
   2   0   7      525.21      523.77      7.33 o 
   3   0   7       70.35       61.63      5.35 o 
   4   0   7        9.82        7.03      4.43 o 
   5   0   7      210.79      237.33     13.21 o 
   6   0   7       77.56       84.74      4.77 o 
   7   0   7        9.87        2.76      6.38 o 
 -14   1   7       25.32       23.72      4.21 o 
 -13   1   7       43.44       42.51      3.55 o 
 -12   1   7      250.60      267.90      4.67 o 
 -11   1   7      136.09      148.03      4.72 o 
 -10   1   7        0.66        2.96      2.79 o 
  -9   1   7      106.96      101.62      3.12 o 
  -8   1   7       40.21       38.76      2.79 o 
  -7   1   7       69.44       64.49      3.04 o 
  -6   1   7      398.83      397.42      4.85 o 
  -5   1   7      467.63      490.85      6.94 o 
  -4   1   7       11.42        8.22      2.91 o 
  -3   1   7      194.43      180.93      5.09 o 
  -2   1   7       15.37       13.90      3.77 o 
  -1   1   7        6.69        2.24      3.69 o 
   0   1   7        5.88        9.56      3.41 o 
   1   1   7      556.36      590.70      5.94 o 
   2   1   7      182.56      187.18      3.82 o 
   3   1   7        2.96        3.21      3.93 o 
   4   1   7      195.40      202.20      3.82 o 
   5   1   7        4.04        1.53      3.57 o 
   6   1   7       24.57       26.12      3.69 o 
   7   1   7        9.19        3.54      3.43 o 
 -13   2   7       20.47       15.01      4.09 o 
 -12   2   7       68.15       68.96      3.58 o 
 -11   2   7        1.67       -0.30      3.32 o 
 -10   2   7      585.26      578.18      5.44 o 
  -9   2   7      728.45      741.38      7.88 o 
  -8   2   7      317.96      315.30      4.12 o 
  -7   2   7      194.87      200.03      3.65 o 
  -6   2   7      505.71      477.76      7.17 o 
  -5   2   7       17.85       19.84      3.50 o 
  -4   2   7     1209.52     1287.86     15.78 o 
  -3   2   7      272.13      268.52      3.98 o 
  -2   2   7       54.40       50.38      3.34 o 
  -1   2   7        5.04        8.15      4.01 o 
   0   2   7      167.73      172.94      4.61 o 
   1   2   7        5.14        3.54      3.67 o 
   2   2   7        2.45        4.23      3.36 o 
   3   2   7       40.27       40.55      3.72 o 
   4   2   7        0.45        1.72      3.11 o 
   5   2   7      367.68      372.66      5.09 o 
   6   2   7      146.62      149.45      4.46 o 
   7   2   7       40.28       37.98      4.32 o 
 -13   3   7       27.12       22.97      3.94 o 
 -12   3   7       20.17       21.00      3.05 o 
 -11   3   7       12.51       11.89      3.39 o 
 -10   3   7       34.11       35.38      2.87 o 
  -9   3   7      222.41      210.29      4.58 o 
  -8   3   7      124.99      123.58      3.39 o 
  -7   3   7        0.57       -1.08      3.65 o 
  -6   3   7      742.29      757.42      6.68 o 
  -5   3   7     1303.42     1341.21     20.51 o 
  -4   3   7       11.56       10.05      3.22 o 
  -3   3   7        9.26       12.96      4.07 o 
  -2   3   7       17.44       20.83      4.07 o 
  -1   3   7       37.94       38.84      3.53 o 
   0   3   7        0.24        1.56      3.15 o 
   1   3   7       43.86       47.46      4.59 o 
   2   3   7        7.44        9.37      3.59 o 
   3   3   7       20.80       22.39      3.19 o 
   4   3   7      331.59      341.85      6.34 o 
   5   3   7       16.35       12.40      3.42 o 
   6   3   7       12.29        6.89      3.25 o 
 -12   4   7       19.56       10.27      3.90 o 
 -11   4   7       11.24       11.63      3.41 o 
 -10   4   7      266.82      252.41      4.77 o 
  -9   4   7      467.53      481.23     10.38 o 
  -8   4   7      178.34      184.69      3.78 o 
  -7   4   7       47.08       53.05      4.07 o 
  -6   4   7       71.66       70.48      3.90 o 
  -5   4   7       14.99       14.99      3.81 o 
  -4   4   7      221.89      233.75      4.56 o 
  -3   4   7       56.17       56.84      4.25 o 
  -2   4   7       60.93       68.50      4.39 o 
  -1   4   7        4.17        5.54      3.93 o 
   0   4   7      171.15      181.23      4.36 o 
   1   4   7        6.83        9.13      3.58 o 
   2   4   7       31.20       31.44      4.46 o 
   3   4   7        0.02        0.37      3.29 o 
   4   4   7        3.95        3.65      3.62 o 
   5   4   7      120.72      112.96      4.52 o 
 -11   5   7       60.79       62.15      4.16 o 
 -10   5   7        0.40        1.30      3.40 o 
  -9   5   7       18.03       18.06      3.20 o 
  -8   5   7        1.12        0.34      3.91 o 
  -7   5   7       41.66       46.67      4.15 o 
  -6   5   7       50.01       48.27      4.42 o 
  -5   5   7       31.20       39.00      4.60 o 
  -4   5   7        6.30       11.23      4.42 o 
  -3   5   7       76.08       77.75      6.61 o 
  -2   5   7       16.90       12.96      4.48 o 
  -1   5   7        1.73        0.14      5.04 o 
   0   5   7        0.33        1.24      4.18 o 
   1   5   7      281.27      303.12      5.13 o 
   2   5   7       77.34       83.79      4.35 o 
   3   5   7       18.46       13.85      4.08 o 
   4   5   7       26.76       20.08      4.67 o 
  -9   6   7      134.83      133.60      5.68 o 
  -8   6   7       32.61       35.55      5.28 o 
  -7   6   7        3.54        1.74      5.20 o 
  -6   6   7        1.50        2.44      4.43 o 
  -5   6   7       24.65       27.52      5.21 o 
  -4   6   7       12.50       13.35      6.27 o 
  -3   6   7        4.48        4.16      5.11 o 
  -2   6   7       35.36       32.44      4.61 o 
  -1   6   7        7.81       11.52      5.13 o 
   0   6   7      151.99      153.93      5.41 o 
   1   6   7        9.52        7.09      5.28 o 
   2   6   7       44.57       35.32      5.39 o 
  -5   7   7      117.22      126.28      6.26 o 
  -4   7   7        3.61        5.59      6.41 o 
  -3   7   7        0.66        0.14      6.35 o 
  -2   7   7        0.15        0.29      4.50 o 
  -1   7   7        0.05       -0.97      7.84 o 
 -14   0   8      179.82      184.83      6.23 o 
 -13   0   8      101.14      101.99      5.61 o 
 -12   0   8      144.00      140.67     11.02 o 
 -11   0   8        5.78        6.45      3.92 o 
 -10   0   8      173.31      166.00      4.56 o 
  -9   0   8       70.71       73.34      4.23 o 
  -8   0   8       96.22       99.79      4.94 o 
  -7   0   8      206.19      193.00      5.27 o 
  -6   0   8      253.73      250.26      5.62 o 
  -5   0   8      174.77      183.61      4.97 o 
  -4   0   8      739.30      845.75     12.78 o 
  -3   0   8      200.39      223.64      6.16 o 
  -2   0   8      448.10      431.33      7.06 o 
  -1   0   8      350.71      351.82      6.72 o 
   0   0   8       94.38       92.58      5.68 o 
   1   0   8      873.94      886.27      8.43 o 
   2   0   8      255.67      242.83      6.26 o 
   3   0   8       88.52      107.42      6.63 o 
   4   0   8       10.71       15.83      4.39 o 
   5   0   8        8.32        2.12      6.31 o 
   6   0   8      171.67      168.94      6.10 o 
   7   0   8       45.54       23.35      7.94 o 
 -14   1   8       50.95       42.44      4.03 o 
 -13   1   8      132.56      132.40      3.57 o 
 -12   1   8        5.65        5.06      3.12 o 
 -11   1   8        0.40       -0.06      2.61 o 
 -10   1   8        2.35        4.97      2.62 o 
  -9   1   8      185.27      179.93      4.12 o 
  -8   1   8       57.76       51.59      4.14 o 
  -7   1   8      199.83      210.57      4.35 o 
  -6   1   8      106.34      102.30      4.28 o 
  -5   1   8      104.01      115.78      3.33 o 
  -4   1   8      652.45      650.54      6.45 o 
  -3   1   8        2.52        6.96      3.66 o 
  -2   1   8        0.02       -0.40      3.63 o 
  -1   1   8       93.54      102.29      3.99 o 
   0   1   8      554.79      565.68      8.20 o 
   1   1   8       14.98       15.52      3.72 o 
   2   1   8       49.32       52.98      3.78 o 
   3   1   8       47.29       60.39      3.29 o 
   4   1   8       85.77       92.10      3.66 o 
   5   1   8       13.30        9.40      3.17 o 
   6   1   8        2.13       -0.23      3.21 o 
 -13   2   8        0.19        0.83      3.17 o 
 -12   2   8       10.15        7.61      2.97 o 
 -11   2   8       17.40       19.83      2.70 o 
 -10   2   8       45.88       39.82      2.88 o 
  -9   2   8      272.69      293.65      4.36 o 
  -8   2   8      403.72      409.22      4.92 o 
  -7   2   8       17.98       17.31      4.07 o 
  -6   2   8      160.98      157.94      4.24 o 
  -5   2   8       29.25       32.33      3.05 o 
  -4   2   8       73.02       79.94      3.29 o 
  -3   2   8        1.23        1.30      3.36 o 
  -2   2   8      105.80      110.61      4.37 o 
  -1   2   8      166.24      163.84      3.98 o 
   0   2   8       89.28       93.15      3.99 o 
   1   2   8      105.32       95.60      4.01 o 
   2   2   8       41.04       45.07      3.67 o 
   3   2   8        5.98        4.85      3.30 o 
   4   2   8       36.22       35.40      3.45 o 
   5   2   8       19.82       20.47      3.71 o 
   6   2   8       87.91       84.28      4.09 o 
 -13   3   8       40.54       38.03      4.26 o 
 -12   3   8       58.44       51.16      3.20 o 
 -11   3   8       55.94       56.59      3.74 o 
 -10   3   8        0.82        1.78      3.56 o 
  -9   3   8      116.81      118.74      3.69 o 
  -8   3   8       10.19       15.08      4.42 o 
  -7   3   8      667.16      660.14      9.42 o 
  -6   3   8       22.88       24.56      4.47 o 
  -5   3   8       62.21       61.86      3.23 o 
  -4   3   8      175.53      181.87      3.65 o 
  -3   3   8        0.44       -0.55      3.63 o 
  -2   3   8       16.59       16.62      3.42 o 
  -1   3   8        8.81       10.90      3.65 o 
   0   3   8      143.84      148.77      4.46 o 
   1   3   8       37.91       41.44      4.12 o 
   2   3   8       12.22       15.28      3.61 o 
   3   3   8       25.27       27.45      3.44 o 
   4   3   8       41.52       43.50      3.33 o 
   5   3   8        0.12        1.02      3.40 o 
 -12   4   8       29.18       32.48      3.99 o 
 -11   4   8       22.13       20.94      3.24 o 
 -10   4   8       44.82       40.87      3.78 o 
  -9   4   8       81.68       81.39      4.23 o 
  -8   4   8      119.62      121.52      4.37 o 
  -7   4   8       28.00       30.83      3.69 o 
  -6   4   8        2.70        1.96      3.92 o 
  -5   4   8       47.68       50.58      3.27 o 
  -4   4   8       99.46       98.54      3.73 o 
  -3   4   8        9.55        8.18      4.44 o 
  -2   4   8      129.04      139.35      4.51 o 
  -1   4   8      106.70      110.32      4.40 o 
   0   4   8        2.89        4.08      3.59 o 
   1   4   8      146.29      142.27      3.77 o 
   2   4   8       57.32       62.13      3.56 o 
   3   4   8        6.93        5.80      4.05 o 
   4   4   8       14.35        9.72      3.45 o 
 -10   5   8        4.31        0.99      4.56 o 
  -9   5   8       50.91       46.62      3.86 o 
  -8   5   8       36.08       32.96      4.11 o 
  -7   5   8        3.53        2.75      4.22 o 
  -6   5   8       28.07       32.13      3.94 o 
  -5   5   8      131.63      130.46      4.73 o 
  -4   5   8      240.92      240.64     11.38 o 
  -3   5   8        1.34        3.20      3.86 o 
  -2   5   8        0.39        3.39      4.50 o 
  -1   5   8       71.11       76.85      4.59 o 
   0   5   8      225.80      216.45      4.67 o 
   1   5   8       16.13       12.56      4.52 o 
   2   5   8       52.98       45.24      3.93 o 
   3   5   8       13.03        8.53      4.96 o 
  -8   6   8       43.99       29.79      5.50 o 
  -7   6   8       38.18       35.49      4.82 o 
  -6   6   8       17.80       13.49      6.47 o 
  -5   6   8       21.59       12.22      5.27 o 
  -4   6   8       86.56       78.38      6.65 o 
  -3   6   8        7.75        0.92      4.09 o 
  -2   6   8      119.60      115.54      5.29 o 
  -1   6   8       56.81       54.60      7.03 o 
   0   6   8       10.35        6.92      5.35 o 
   1   6   8      132.14      116.87     11.02 o 
 -14   0   9        0.05        2.92      5.57 o 
 -13   0   9       35.74       38.84      3.86 o 
 -12   0   9       29.49       28.23      3.75 o 
 -11   0   9        3.81        8.46      3.86 o 
 -10   0   9        6.72        1.06      4.39 o 
  -9   0   9      369.94      381.54      7.56 o 
  -8   0   9      253.38      251.26      6.02 o 
  -7   0   9       10.29        7.74      6.29 o 
  -6   0   9      140.40      137.00      5.83 o 
  -5   0   9        0.59        3.68      4.40 o 
  -4   0   9      206.49      194.43     10.21 o 
  -3   0   9       84.16       87.49      4.89 o 
  -2   0   9      705.29      691.52      7.87 o 
  -1   0   9      145.12      138.34      5.15 o 
   0   0   9        4.19        6.52      5.06 o 
   1   0   9        1.07        0.57      5.14 o 
   2   0   9       49.36       45.63      4.61 o 
   3   0   9       22.27       14.53      4.52 o 
   4   0   9      105.33       97.07      6.75 o 
   5   0   9      144.89      148.94      8.70 o 
 -14   1   9        0.07        1.38      3.88 o 
 -13   1   9        3.66        0.64      2.99 o 
 -12   1   9      147.17      164.47      3.71 o 
 -11   1   9        0.93        1.17      2.52 o 
 -10   1   9       73.89       75.49      3.80 o 
  -9   1   9      294.28      279.32      4.48 o 
  -8   1   9      247.64      249.67      4.39 o 
  -7   1   9        8.00       11.64      3.14 o 
  -6   1   9        6.09        9.39      3.37 o 
  -5   1   9      241.87      229.00      3.93 o 
  -4   1   9      630.20      638.98      9.75 o 
  -3   1   9        6.01        6.86      3.19 o 
  -2   1   9       28.08       27.90      3.81 o 
  -1   1   9       77.01       78.59      3.88 o 
   0   1   9      117.43      120.97      4.76 o 
   1   1   9       30.41       32.04      3.98 o 
   2   1   9       95.54      101.99      3.84 o 
   3   1   9       13.38       15.36      3.61 o 
   4   1   9       76.16       77.72      3.65 o 
   5   1   9        3.98        1.99      3.44 o 
 -13   2   9        2.63        2.15      2.76 o 
 -12   2   9        1.34        0.75      2.81 o 
 -11   2   9       34.89       38.63      3.20 o 
 -10   2   9        1.07        1.54      3.30 o 
  -9   2   9      115.88      115.88      3.68 o 
  -8   2   9        8.52        5.26      3.36 o 
  -7   2   9        0.38        0.05      3.61 o 
  -6   2   9      716.19      715.80     16.29 o 
  -5   2   9       72.05       74.59      3.88 o 
  -4   2   9      160.82      172.83      3.90 o 
  -3   2   9       77.10       78.69      4.33 o 
  -2   2   9     1302.97     1319.85     12.10 o 
  -1   2   9      522.52      540.59      5.55 o 
   0   2   9       55.75       57.68      3.59 o 
   1   2   9      156.57      156.87      3.88 o 
   2   2   9       41.43       35.56      3.72 o 
   3   2   9        6.08        3.36      3.61 o 
   4   2   9       51.55       44.43      3.56 o 
   5   2   9       26.99       27.80      4.23 o 
 -12   3   9       75.34       71.19      3.50 o 
 -11   3   9        2.82        1.39      3.14 o 
 -10   3   9        5.21        5.01      3.31 o 
  -9   3   9       36.59       37.97      3.69 o 
  -8   3   9       98.07      101.35      3.93 o 
  -7   3   9      171.21      175.80      4.51 o 
  -6   3   9       33.76       37.38      4.08 o 
  -5   3   9      354.03      353.11      4.09 o 
  -4   3   9      563.70      573.83      8.49 o 
  -3   3   9       71.45       69.74      3.25 o 
  -2   3   9       73.29       78.59      4.27 o 
  -1   3   9      254.49      272.01      4.98 o 
   0   3   9      334.13      351.12      4.87 o 
   1   3   9        2.51        2.46      3.31 o 
   2   3   9        9.66        9.06      4.40 o 
   3   3   9        3.23        3.76      3.63 o 
   4   3   9       19.27       15.44      3.85 o 
 -11   4   9        4.90        1.73      4.06 o 
 -10   4   9        6.19        5.01      3.97 o 
  -9   4   9      112.80      113.43      4.06 o 
  -8   4   9       16.58       21.83      3.99 o 
  -7   4   9        1.53        3.39      3.52 o 
  -6   4   9      203.32      204.72      4.74 o 
  -5   4   9       14.86       17.43      3.62 o 
  -4   4   9       97.48       96.86      4.26 o 
  -3   4   9       36.71       38.08      4.55 o 
  -2   4   9      554.84      586.76      5.59 o 
  -1   4   9      152.50      160.44      4.57 o 
   0   4   9        7.45        6.71      3.93 o 
   1   4   9       28.58       27.23      3.46 o 
   2   4   9       27.79       23.89      3.31 o 
   3   4   9       13.29       10.52      3.87 o 
 -10   5   9       44.82       40.05      5.07 o 
  -9   5   9      142.17      145.37      4.72 o 
  -8   5   9      114.15      117.66      4.56 o 
  -7   5   9       26.64       30.44      4.15 o 
  -6   5   9        0.06       -1.17      4.07 o 
  -5   5   9       45.69       45.94      4.50 o 
  -4   5   9      155.02      158.06      4.24 o 
  -3   5   9        1.73       -0.18      4.33 o 
  -2   5   9        2.66        1.97      4.64 o 
  -1   5   9        6.81        5.31      3.76 o 
   0   5   9       14.66       11.54      4.07 o 
   1   5   9        8.60        7.22      4.09 o 
   2   5   9       40.85       37.82      5.80 o 
  -7   6   9        0.35       -1.32      5.55 o 
  -6   6   9       15.92       13.11      6.30 o 
  -5   6   9        4.61        2.86      4.57 o 
  -4   6   9       44.83       36.74      4.71 o 
  -3   6   9       14.99        9.52      3.77 o 
  -2   6   9      145.04      148.28      8.34 o 
  -1   6   9       22.14       20.32      6.44 o 
 -13   0  10        1.41        1.65      4.49 o 
 -12   0  10        0.74        1.25      5.13 o 
 -11   0  10       68.40       68.09      4.66 o 
 -10   0  10      680.60      714.23     38.05 o 
  -9   0  10       43.84       46.84      4.66 o 
  -8   0  10      195.61      182.87      6.76 o 
  -7   0  10        5.92        9.47      5.04 o 
  -6   0  10      199.58      204.90      5.39 o 
  -5   0  10       11.97       15.47      4.07 o 
  -4   0  10      206.67      228.97      6.29 o 
  -3   0  10      171.11      174.72      5.42 o 
  -2   0  10      414.69      437.78      7.16 o 
  -1   0  10      476.29      496.60     10.00 o 
   0   0  10        4.22        5.28      5.06 o 
   1   0  10      144.01      146.90      9.31 o 
   2   0  10        6.81        2.55      4.38 o 
   3   0  10       93.05       81.58      6.70 o 
   4   0  10       66.53       61.88      9.98 o 
 -13   1  10       89.82       76.36      3.34 o 
 -12   1  10      110.54      120.49      3.78 o 
 -11   1  10       57.53       57.25      4.61 o 
 -10   1  10       15.65       14.85      3.61 o 
  -9   1  10       65.68       83.24      4.15 o 
  -8   1  10      332.02      318.05      4.57 o 
  -7   1  10       48.10       35.86      3.71 o 
  -6   1  10        1.65        0.91      2.78 o 
  -5   1  10      136.69      142.58      3.75 o 
  -4   1  10      431.99      418.42      4.97 o 
  -3   1  10       40.06       45.18      3.28 o 
  -2   1  10        9.29       10.84      3.97 o 
  -1   1  10        0.34        1.32      3.89 o 
   0   1  10      210.21      211.99      3.94 o 
   1   1  10       67.38       67.68      3.56 o 
   2   1  10       34.43       36.15      3.74 o 
   3   1  10       11.05       12.82      3.22 o 
   4   1  10       13.10        6.33      4.94 o 
 -13   2  10        0.92        1.02      3.66 o 
 -12   2  10        0.94       -0.07      3.65 o 
 -11   2  10       16.65       15.22      3.39 o 
 -10   2  10      198.63      227.07      6.47 o 
  -9   2  10       42.84       44.88      3.48 o 
  -8   2  10        0.02       -0.12      3.30 o 
  -7   2  10       38.43       36.25      3.21 o 
  -6   2  10       59.44       56.27      3.31 o 
  -5   2  10        3.77        2.97      3.11 o 
  -4   2  10      288.87      283.72      4.77 o 
  -3   2  10        9.84        8.87      3.38 o 
  -2   2  10      131.40      142.27      3.88 o 
  -1   2  10       77.63       79.32      3.63 o 
   0   2  10       21.83       22.51      3.18 o 
   1   2  10       40.92       35.01      3.47 o 
   2   2  10        5.45        2.51      3.65 o 
   3   2  10       31.53       24.83      4.15 o 
   4   2  10       31.86       16.56      8.05 o 
 -12   3  10       66.48       67.04      5.67 o 
 -11   3  10       15.95       12.38      3.45 o 
 -10   3  10       25.16       22.30      3.74 o 
  -9   3  10        6.12        0.97      3.61 o 
  -8   3  10      179.66      178.77      5.01 o 
  -7   3  10        2.59        3.58      3.55 o 
  -6   3  10        2.19        1.72      2.90 o 
  -5   3  10       99.52      100.64      3.29 o 
  -4   3  10      409.40      416.33      4.45 o 
  -3   3  10      121.23      125.78      5.18 o 
  -2   3  10       17.59       18.89      3.63 o 
  -1   3  10       10.22        9.72      3.59 o 
   0   3  10       47.44       43.46      3.78 o 
   1   3  10       48.21       48.98      3.34 o 
   2   3  10       19.38       17.47      3.72 o 
   3   3  10        4.77        1.04      4.95 o 
 -11   4  10       18.97       11.89      5.56 o 
 -10   4  10      195.28      205.22      5.44 o 
  -9   4  10       33.47       33.04      3.78 o 
  -8   4  10       16.62       13.52      3.63 o 
  -7   4  10        5.82        5.64      3.31 o 
  -6   4  10       51.99       52.85      3.80 o 
  -5   4  10        0.06        0.44      3.91 o 
  -4   4  10      141.95      142.82      3.62 o 
  -3   4  10       24.95       22.31      4.07 o 
  -2   4  10      111.90      119.34      4.46 o 
  -1   4  10      106.35      112.39      3.85 o 
   0   4  10        7.66        5.57      3.41 o 
   1   4  10       46.46       34.33      3.99 o 
   2   4  10        4.18        2.56      4.50 o 
  -9   5  10       53.09       53.88      5.14 o 
  -8   5  10      124.30      105.92      7.78 o 
  -7   5  10       48.49       40.88      4.67 o 
  -6   5  10        2.78        1.70      4.04 o 
  -5   5  10       35.37       27.87      4.04 o 
  -4   5  10      130.47      114.04      3.87 o 
  -3   5  10        4.56        1.48      4.97 o 
  -2   5  10       25.74       22.33      4.21 o 
  -1   5  10        2.75        1.64      4.64 o 
   0   5  10      106.62      104.60      4.93 o 
 -13   0  11       10.20        8.63      6.34 o 
 -12   0  11        4.31        3.14      5.21 o 
 -11   0  11        5.49        6.88      4.45 o 
 -10   0  11       52.27       57.46      4.75 o 
  -9   0  11       44.26       46.52      4.66 o 
  -8   0  11       20.62       22.31      5.14 o 
  -7   0  11       10.49        4.81      4.36 o 
  -6   0  11       29.55       20.00      4.43 o 
  -5   0  11        8.75       12.79      3.56 o 
  -4   0  11      134.89      116.43      5.26 o 
  -3   0  11        4.39        1.53      5.04 o 
  -2   0  11       47.89       50.92      8.65 o 
  -1   0  11       88.26       88.71      5.54 o 
   0   0  11      108.78      114.87      5.69 o 
   1   0  11        0.03       -0.51      5.09 o 
   2   0  11       20.04       16.84      4.60 o 
   3   0  11       24.87       23.19      7.84 o 
 -13   1  11        7.48        5.31      4.16 o 
 -12   1  11       46.18       44.51      4.64 o 
 -11   1  11       36.09       39.45      3.76 o 
 -10   1  11       46.34       46.47      3.79 o 
  -9   1  11        7.36        3.35      3.58 o 
  -8   1  11      221.86      224.39      6.94 o 
  -7   1  11        7.79        3.88      3.28 o 
  -6   1  11        0.42        1.64      3.53 o 
  -5   1  11       86.59       79.77      3.29 o 
  -4   1  11      183.87      196.22      4.57 o 
  -3   1  11       18.41       18.06      3.65 o 
  -2   1  11       23.85       21.46      3.64 o 
  -1   1  11        3.85        3.95      3.33 o 
   0   1  11       42.70       41.55      3.44 o 
   1   1  11      119.18      118.95      3.84 o 
   2   1  11       44.24       41.72      3.87 o 
   3   1  11        7.16        6.79      7.86 o 
 -12   2  11        2.72        1.91      3.66 o 
 -11   2  11        2.62        6.84      3.64 o 
 -10   2  11      195.94      203.51      4.34 o 
  -9   2  11       51.82       53.44      4.10 o 
  -8   2  11        2.70        1.80      3.58 o 
  -7   2  11       21.30       22.29      3.96 o 
  -6   2  11       54.09       55.47      3.49 o 
  -5   2  11       10.16       11.31      2.94 o 
  -4   2  11       97.70      102.47      3.89 o 
  -3   2  11       80.22       78.35      4.18 o 
  -2   2  11       96.18       98.50      3.71 o 
  -1   2  11      157.79      163.75      4.26 o 
   0   2  11       35.36       35.41      3.49 o 
   1   2  11        0.08        1.00      3.38 o 
   2   2  11        0.46        1.92      4.11 o 
 -11   3  11       76.56       77.54      4.08 o 
 -10   3  11       33.51       30.51      4.63 o 
  -9   3  11        7.95        8.96      3.67 o 
  -8   3  11      148.23      143.72      4.46 o 
  -7   3  11       24.13       20.67      3.67 o 
  -6   3  11       12.45       14.76      2.98 o 
  -5   3  11       51.72       52.58      4.07 o 
  -4   3  11       38.07       36.07      3.28 o 
  -3   3  11        1.21        2.77      3.30 o 
  -2   3  11       66.53       60.72      4.20 o 
  -1   3  11        1.34        0.01      3.37 o 
   0   3  11       35.68       33.37      3.55 o 
   1   3  11       46.33       40.48      4.51 o 
 -10   4  11       69.90       67.00      4.80 o 
  -9   4  11       26.60       22.24      3.54 o 
  -8   4  11        0.02       -0.27      3.16 o 
  -7   4  11        8.48        3.64      4.47 o 
  -6   4  11       29.84       27.78      3.22 o 
  -5   4  11        0.26       -0.31      2.95 o 
  -4   4  11       72.16       62.87      4.71 o 
  -3   4  11       21.75       16.93      3.21 o 
  -2   4  11       47.16       38.09      4.68 o 
  -1   4  11       59.02       46.92      3.96 o 
   0   4  11       27.36       19.78      5.02 o 
  -7   5  11        0.83        0.38      4.52 o 
  -6   5  11        0.01        1.52      4.48 o 
  -5   5  11       29.02       27.98      4.69 o 
  -4   5  11       87.00       78.37      4.82 o 
  -3   5  11       11.19        8.36      5.79 o 
 -12   0  12        0.01        0.34      7.65 o 
 -11   0  12        6.02        5.80      5.23 o 
 -10   0  12      168.66      160.06      5.33 o 
  -9   0  12       96.73       93.26      5.54 o 
  -8   0  12       22.40       24.60      5.16 o 
  -7   0  12       29.10       24.52      6.31 o 
  -6   0  12        0.38       -3.93      3.93 o 
  -5   0  12        8.63        3.70      3.60 o 
  -4   0  12       90.71      106.59     12.92 o 
  -3   0  12       35.97       46.33      5.36 o 
  -2   0  12       78.70       83.02      8.18 o 
  -1   0  12       13.76       11.71      5.17 o 
   0   0  12        1.48        3.68      5.16 o 
   1   0  12        0.03       -0.19      5.44 o 
 -12   1  12       20.17       20.86      4.54 o 
 -11   1  12      136.56      133.51      4.23 o 
 -10   1  12       24.41       21.33      3.76 o 
  -9   1  12        3.70        7.78      3.60 o 
  -8   1  12      126.41      128.32      4.30 o 
  -7   1  12       32.13       33.92      4.46 o 
  -6   1  12       55.02       54.49      3.24 o 
  -5   1  12       58.42       65.37      3.14 o 
  -4   1  12       35.30       39.90      3.47 o 
  -3   1  12        4.73        1.87      3.60 o 
  -2   1  12        0.30       -0.19      3.33 o 
  -1   1  12       45.48       49.28      3.58 o 
   0   1  12       16.08       11.29      4.05 o 
   1   1  12       29.65       24.59      4.55 o 
 -11   2  12        5.75        2.56      3.86 o 
 -10   2  12       72.25       70.91      3.96 o 
  -9   2  12      157.97      163.68      4.27 o 
  -8   2  12       78.33       84.66      3.91 o 
  -7   2  12        0.39        0.98      3.93 o 
  -6   2  12       23.84       21.56      2.99 o 
  -5   2  12        0.96        0.32      3.32 o 
  -4   2  12       84.08       82.38      3.66 o 
  -3   2  12       49.28       51.97      3.83 o 
  -2   2  12        5.86        2.76      3.64 o 
  -1   2  12        7.34        3.47      3.68 o 
   0   2  12       28.38       21.13      5.21 o 
 -10   3  12       26.73       32.56      4.23 o 
  -9   3  12        2.43        1.55      3.17 o 
  -8   3  12      178.95      174.62      3.96 o 
  -7   3  12       67.69       63.50      3.92 o 
  -6   3  12        4.93        0.15      3.17 o 
  -5   3  12       22.19       21.47      3.33 o 
  -4   3  12       50.79       46.10      3.38 o 
  -3   3  12       19.53       14.46      3.46 o 
  -2   3  12        0.94        0.30      4.50 o 
  -1   3  12        1.09        0.78      4.12 o 
  -8   4  12       21.85       16.07      5.01 o 
  -7   4  12        1.11        2.17      4.44 o 
  -6   4  12        5.58        3.31      4.38 o 
  -5   4  12        0.08       -2.14      4.41 o 
  -4   4  12       47.90       43.52      5.08 o 
  -3   4  12       17.16       17.56      4.55 o 
 -11   0  13        0.10        2.20      5.50 o 
 -10   0  13        2.87        0.67      5.22 o 
  -9   0  13       84.57       77.41      5.68 o 
  -8   0  13       67.97       57.77      6.61 o 
  -7   0  13       26.55       27.64      4.62 o 
  -6   0  13       37.29       34.61      4.63 o 
  -5   0  13        0.04       -0.37      3.60 o 
  -4   0  13       29.40       24.97      6.43 o 
  -3   0  13      127.38      121.11      8.80 o 
  -2   0  13       27.33       20.13      6.27 o 
  -1   0  13        0.01        1.10      6.33 o 
 -11   1  13       54.78       50.02      5.71 o 
 -10   1  13        2.48        2.18      3.47 o 
  -9   1  13        0.02        0.44      3.40 o 
  -8   1  13        1.00       -0.04      4.48 o 
  -7   1  13       45.19       37.98      3.86 o 
  -6   1  13       40.54       40.44      3.10 o 
  -5   1  13       17.60       13.95      2.76 o 
  -4   1  13       24.56       22.62      3.75 o 
  -3   1  13        4.17        1.82      3.41 o 
  -2   1  13        2.64       -0.03      3.47 o 
  -1   1  13        0.12        0.22      4.90 o 
 -10   2  13       37.30       32.81      4.62 o 
  -9   2  13        4.14        2.49      3.76 o 
  -8   2  13        0.11        3.96      3.17 o 
  -7   2  13       54.53       53.49      3.65 o 
  -6   2  13        4.34        1.41      3.39 o 
  -5   2  13        1.47        1.61      3.17 o 
  -4   2  13        0.09        2.31      3.68 o 
  -3   2  13      102.26      104.48      4.00 o 
  -2   2  13       13.28        9.39      4.53 o 
  -8   3  13        9.01        6.53      4.54 o 
  -7   3  13        1.00       -1.20      4.48 o 
  -6   3  13       28.30       24.11      3.90 o 
  -5   3  13        7.94        3.56      3.68 o 
  -4   3  13       26.69       24.16      4.01 o 
  -9   0  14        3.36        0.04      5.48 o 
  -8   0  14       11.04        9.17      5.49 o 
  -7   0  14       16.61       11.16      6.42 o 
  -6   0  14       21.86       18.16      4.55 o 
  -5   0  14        0.67        1.97      4.86 o 
  -4   0  14        0.50        1.66      5.48 o 
  -8   1  14        0.11        2.25      4.49 o 
  -7   1  14      122.41      121.52      4.63 o 
  -6   1  14       10.36        5.28      4.48 o 
  -5   1  14       29.45       23.64      3.56 o 
  -4   1  14        3.23       10.11      7.76 o 
                                                 
